# Supplementary material for: The Avian Transcriptome Response to Malaria Infection
Source: Mol Biol Evol. 2015 Jan 29;32(5):1255–67. doi: 10.1093/molbev/msv016 (PMC4408411; doi:10.1093/molbev/msv016)
Supplement: Supplementary Data [file supp_msv016_Videvall_Supplementary_Tables_S1-3.xlsx]

## Sheet: Supplementary Table S1
Supplementary Table S1. Significantly differentially expressed genes between peak parasitemia and before infection with higher PC2 scores.
Ensembl Gene ID	Gene Name	Protein Description	Source of Description	Gene Accession Nr	log2 Fold Change	log2 Fold Change SE	p-value	q-value	Mean Peak Para.	Mean Uninfected	Involved in GO Terms of Figure 5
ENSTGUG00000017658					8.0472	0.417648	9.99141e-83	8.63857e-79	10262.8	10.4685
ENSTGUG00000009618		Uncharacterized protein	UniProtKB/TrEMBL	H0ZH49	3.02886	0.185095	3.46674e-60	1.49867e-56	640.922	72.4479
ENSTGUG00000018618					7.59121	0.482399	8.51811e-56	2.45492e-52	20433.7	10.5485
ENSTGUG00000018567					6.9791	0.466483	1.31831e-50	2.84954e-47	195012	332.443
ENSTGUG00000018584					6.81418	0.46184	2.88206e-49	4.98367e-46	1366.25	1.06692
ENSTGUG00000013390	CASQ2	calsequestrin 2 (cardiac muscle)	HGNC Symbol	1513	5.84283	0.39799	8.55089e-49	1.23218e-45	2169.4	14.6946
ENSTGUG00000018598					7.04404	0.481784	2.07115e-48	2.55816e-45	8694.81	9.98025
ENSTGUG00000005129		Uncharacterized protein	UniProtKB/TrEMBL	H0Z3X9	5.85918	0.416581	6.24072e-45	6.74466e-42	518.41	2.78168
ENSTGUG00000008711		Uncharacterized protein	UniProtKB/TrEMBL	H0ZEF6	6.18645	0.471885	2.88203e-39	2.76867e-36	2534.34	5.55296
ENSTGUG00000009844		Uncharacterized protein	UniProtKB/TrEMBL	H0ZHT6	5.28435	0.429251	7.93864e-35	6.86374e-32	669.95	5.79543
ENSTGUG00000011553		Uncharacterized protein	UniProtKB/TrEMBL	H0ZMT2	5.70227	0.473089	1.86392e-33	1.46504e-30	5456.46	25.7665
ENSTGUG00000012344					4.10212	0.375682	9.3389e-28	6.72868e-25	613.128	19.8141
ENSTGUG00000013084		Uncharacterized protein	UniProtKB/TrEMBL	H0ZS77	5.0046	0.465838	6.37759e-27	4.24159e-24	912.329	8.35276
ENSTGUG00000006413		Uncharacterized protein	UniProtKB/TrEMBL	H0Z7M9	4.29052	0.412989	2.78399e-25	1.71931e-22	629.704	16.4231
ENSTGUG00000005384					3.23608	0.321118	6.94306e-24	4.00198e-21	227.026	18.0538
ENSTGUG00000018669					4.24197	0.422388	9.87892e-24	5.33832e-21	15887.2	459.651
ENSTGUG00000006005	SPOCK3	sparc/osteonectin, cwcv and kazal-like domains proteoglycan (testican) 3	HGNC Symbol	13565	4.59961	0.463887	3.56907e-23	1.81519e-20	163.948	1.57927
ENSTGUG00000012391	MGST1	microsomal glutathione S-transferase 1	HGNC Symbol	7061	1.21017	0.122662	5.85189e-23	2.81086e-20	3641.17	1566.36	response to stress
ENSTGUG00000015662					4.02635	0.41119	1.21922e-22	5.54808e-20	87.8096	2.63249
ENSTGUG00000018720					3.71414	0.379792	1.38013e-22	5.9663e-20	195.433	11.2008
ENSTGUG00000001405		Uncharacterized protein	UniProtKB/TrEMBL	H0YT36	4.64486	0.483976	8.20779e-22	3.37926e-19	3280.51	34.6437
ENSTGUG00000018706					5.43952	0.573937	2.60304e-21	1.023e-18	256942	80.6156
ENSTGUG00000008474		Uncharacterized protein	UniProtKB/TrEMBL	H0ZDR1	1.79153	0.198981	2.18569e-19	8.2163e-17	132564	35798.8
ENSTGUG00000001272					3.71612	0.413437	2.5095e-19	9.04046e-17	369.828	15.4905
ENSTGUG00000009372		Uncharacterized protein	UniProtKB/TrEMBL	H0ZGE5	4.61234	0.51843	5.75072e-19	1.91234e-16	101.09	0
ENSTGUG00000011090		Uncharacterized protein	UniProtKB/TrEMBL	H0ZLF7	3.66478	0.411905	5.72976e-19	1.91234e-16	6230.39	320.926
ENSTGUG00000004432	UBA5	Uncharacterized protein	UniProtKB/TrEMBL	H0Z1Y9	2.0507	0.232632	1.19479e-18	3.82597e-16	230.936	53.6294
ENSTGUG00000007351	SLC30A4	solute carrier family 30 (zinc transporter), member 4	HGNC Symbol	11015	-1.70098	0.194012	1.82869e-18	5.64672e-16	158.053	542.278
ENSTGUG00000012110		Uncharacterized protein	UniProtKB/TrEMBL	H0ZPE2	2.47583	0.297285	8.21344e-17	2.36711e-14	234.203	37.1054
ENSTGUG00000004577	SLC25A38	solute carrier family 25, member 38	HGNC Symbol	26054	1.00704	0.121423	1.09875e-16	2.97769e-14	4839.63	2394.67	immune system process
ENSTGUG00000009613		Uncharacterized protein	UniProtKB/TrEMBL	H0ZH43	3.24164	0.390878	1.10208e-16	2.97769e-14	381.533	27.3924
ENSTGUG00000013382	COX17	COX17 cytochrome c oxidase copper chaperone	HGNC Symbol	2264	1.18193	0.145126	3.81938e-16	1.00068e-13	2822.42	1209
ENSTGUG00000005122		Uncharacterized protein	UniProtKB/TrEMBL	H0Z3X2	1.27461	0.157803	6.62589e-16	1.68493e-13	979.767	409.961
ENSTGUG00000002336					2.51676	0.320461	4.04459e-15	9.71375e-13	995.52	135.91
ENSTGUG00000018666					4.25319	0.543762	5.20772e-15	1.21692e-12	198.397	1.32309
ENSTGUG00000002125	OSMR	oncostatin M receptor	HGNC Symbol	8507	1.88987	0.252462	7.11506e-14	1.57735e-11	194.463	47.7584
ENSTGUG00000007236		Uncharacterized protein	UniProtKB/TrEMBL	H0ZA44	3.7218	0.497065	7.01702e-14	1.57735e-11	99.7557	2.01757
ENSTGUG00000004411	EAF2	ELL associated factor 2	HGNC Symbol	23115	2.528	0.340863	1.20295e-13	2.53676e-11	599.853	89.3413
ENSTGUG00000005026	MKL2	MKL/myocardin-like 2	HGNC Symbol	29819	-1.15492	0.155949	1.30389e-13	2.68416e-11	122.416	274.979
ENSTGUG00000008812	ERP44	endoplasmic reticulum protein 44	HGNC Symbol	18311	0.886083	0.121666	3.2672e-13	6.56935e-11	1427.7	768.503	response to stress
ENSTGUG00000012878	GSTA4-1	Glutathione S-transferase	UniProtKB/TrEMBL	H0ZRL7	2.25893	0.311766	4.30547e-13	8.27225e-11	2544.74	535.77
ENSTGUG00000017497	FECH	Ferrochelatase	UniProtKB/TrEMBL	H1A4G4	2.1503	0.29862	5.98612e-13	1.12513e-10	768.272	156.865
ENSTGUG00000014343		Uncharacterized protein	UniProtKB/TrEMBL	H0ZVT1	2.11651	0.295735	8.25926e-13	1.51935e-10	125.16	24.1943	regulation of cell death
ENSTGUG00000009757	POLR2L	polymerase (RNA) II (DNA directed) polypeptide L, 7.6kDa	HGNC Symbol	9199	1.14228	0.161315	1.43112e-12	2.57781e-10	263.852	116.937
ENSTGUG00000005917	NUP153	nucleoporin 153kDa	HGNC Symbol	8062	-0.692858	0.0987757	2.30834e-12	4.07304e-10	1590.15	2598.91
ENSTGUG00000010684	MPST	mercaptopyruvate sulfurtransferase	HGNC Symbol	7223	1.31187	0.187466	2.59837e-12	4.49311e-10	173.974	68.0807
ENSTGUG00000006668	PSMD14	26S proteasome-associated pad1-like (LOC100190290), mRNA	RefSeq mRNA	NM_001245363	0.91217	0.13209	4.9974e-12	8.47206e-10	456.058	238.559	response to stress
ENSTGUG00000004327	LMOD2	leiomodin 2 (cardiac)	HGNC Symbol	6648	3.83288	0.557231	6.0515e-12	9.87194e-10	77.8546	0.661547
ENSTGUG00000010869	CASP7	Uncharacterized protein	UniProtKB/TrEMBL	H0ZKT5	2.08515	0.305005	8.11718e-12	1.29965e-09	149.935	29.8317	regulation of cell death
ENSTGUG00000017874					3.01419	0.444699	1.21803e-11	1.88055e-09	101.444	8.24579
ENSTGUG00000016336		Uncharacterized protein	UniProtKB/TrEMBL	H1A175	1.59978	0.242054	3.86468e-11	5.86211e-09	28330.5	9226.08
ENSTGUG00000010581	LGALS2	lectin, galactoside-binding, soluble, 2	HGNC Symbol	6562	2.85937	0.434996	4.92054e-11	7.335e-09	1012.36	89.8326
ENSTGUG00000004759	C16orf80	chromosome 16 open reading frame 80	HGNC Symbol	29523	1.01113	0.154391	5.78591e-11	8.4788e-09	334.335	162.079
ENSTGUG00000009716	UXS1	UDP-glucuronate decarboxylase 1	HGNC Symbol	17729	1.05845	0.162622	7.58329e-11	1.07484e-08	260.923	122.581
ENSTGUG00000006562					3.32743	0.511192	7.55687e-11	1.07484e-08	61.0382	2.22711
ENSTGUG00000008071	INO80C	Uncharacterized protein	UniProtKB/TrEMBL	H0ZCL3	2.40434	0.370003	8.1304e-11	1.1338e-08	377.084	64.7743
ENSTGUG00000012622	ATM	ataxia telangiectasia mutated	HGNC Symbol	795	1.83575	0.285119	1.20611e-10	1.65524e-08	466.44	126.706	immune system process, response to stress, regulation of cell death
ENSTGUG00000000222					3.43621	0.548512	3.7379e-10	4.97199e-08	30.8464	0
ENSTGUG00000008605		Uncharacterized protein	UniProtKB/TrEMBL	H0ZE47	3.80556	0.609229	4.19689e-10	5.49793e-08	146.913	0.256174
ENSTGUG00000000564	NUB1	negative regulator of ubiquitin-like proteins 1	HGNC Symbol	17623	1.65776	0.266098	4.66794e-10	6.02373e-08	2175.35	656.404	response to stress
ENSTGUG00000008511		Uncharacterized protein	UniProtKB/TrEMBL	H0ZDU8	3.40201	0.54672	4.89048e-10	6.21811e-08	49.7246	0.256174
ENSTGUG00000012297		Uncharacterized protein	UniProtKB/TrEMBL	H0ZPX6	3.22556	0.519033	5.147e-10	6.44941e-08	107.944	4.21617
ENSTGUG00000012256	ESD	esterase D	HGNC Symbol	3465	1.36657	0.2224	8.01332e-10	9.8976e-08	1128.6	419.352
ENSTGUG00000017495	NARS	asparaginyl-tRNA synthetase	HGNC Symbol	7643	1.11227	0.181342	8.59494e-10	1.04665e-07	1787.37	807.2
ENSTGUG00000001938	EXOSC9	Uncharacterized protein	UniProtKB/TrEMBL	H0YUM8	1.93304	0.318499	1.28523e-09	1.50163e-07	289.29	64.6779
ENSTGUG00000009256		Uncharacterized protein	UniProtKB/TrEMBL	H0ZG39	2.25868	0.38017	2.82853e-09	3.13532e-07	73.0852	10.8091
ENSTGUG00000011158	KPNA4	karyopherin alpha 4 (importin alpha 3)	HGNC Symbol	6397	-1.1572	0.1955	3.2353e-09	3.54081e-07	10057.9	23359.3
ENSTGUG00000010025	JAKMIP1	Uncharacterized protein	UniProtKB/TrEMBL	H0ZIE0	-1.1168	0.189222	3.5895e-09	3.83145e-07	3716.37	8420.33
ENSTGUG00000004378	MPHOSPH6	M-phase phosphoprotein 6	HGNC Symbol	7214	1.19265	0.202822	4.09627e-09	4.31907e-07	232.02	98.6642
ENSTGUG00000017552	TNFAIP8	tumor necrosis factor, alpha-induced protein 8	HGNC Symbol	17260	1.71696	0.295035	5.9018e-09	6.14783e-07	1299.39	354.466	regulation of cell death
ENSTGUG00000011577	GPHN	gephyrin	HGNC Symbol	15465	1.72387	0.297772	7.07195e-09	7.27906e-07	70.8613	19.3983
ENSTGUG00000012223	ITM2B	integral membrane protein 2B	HGNC Symbol	6174	1.35185	0.234469	8.13822e-09	8.278e-07	3551.98	1270.94	regulation of cell death
ENSTGUG00000018753	ATP6	ATP synthase F0 subunit 6 (mitochondrion)	RefSeq peptide	YP_514824	1.50917	0.262081	8.49177e-09	8.53719e-07	5210.02	1567.29
ENSTGUG00000006824		Uncharacterized protein	UniProtKB/TrEMBL	H0Z8V9	2.94903	0.512466	8.68594e-09	8.63202e-07	384.278	27.591
ENSTGUG00000005696	ARPC3	actin related protein 2/3 complex, subunit 3, 21kDa	HGNC Symbol	706	1.01459	0.176824	9.58815e-09	9.42036e-07	16992.7	8189.27
ENSTGUG00000009279	RAB11A	RAB11A, member RAS oncogene family	HGNC Symbol	9760	1.08627	0.190367	1.15536e-08	1.09772e-06	1597.19	730.437
ENSTGUG00000002820	LYPLAL1	lysophospholipase-like 1	HGNC Symbol	20440	2.17962	0.383172	1.28273e-08	1.19252e-06	488.966	82.9992
ENSTGUG00000003347		Uncharacterized protein	UniProtKB/TrEMBL	H0YYR8	1.68599	0.29928	1.76609e-08	1.62442e-06	442.447	122.887
ENSTGUG00000017200					2.44754	0.435338	1.88566e-08	1.71615e-06	72.3031	9.2579
ENSTGUG00000017560	U6	U6 spliceosomal RNA	RFAM	RF00026	3.01064	0.538734	2.29215e-08	2.06436e-06	1577.68	69.4071
ENSTGUG00000011745	WWP1	E3 ubiquitin-protein ligase	UniProtKB/TrEMBL	H0ZND1	-0.791656	0.142759	2.93303e-08	2.61432e-06	2223.83	3847.33
ENSTGUG00000005115	NLRC5	NLR family, CARD domain containing 5	HGNC Symbol	29933	2.4834	0.448401	3.05316e-08	2.68053e-06	348.524	45.4826	response to stress
ENSTGUG00000010719	IFT27	intraflagellar transport 27 homolog (Chlamydomonas)	HGNC Symbol	18626	1.28284	0.232224	3.31062e-08	2.86236e-06	235.377	99.8833
ENSTGUG00000003935	LMLN	leishmanolysin-like (metallopeptidase M8 family)	HGNC Symbol	15991	1.9717	0.357328	3.43075e-08	2.92198e-06	107.801	22.6984
ENSTGUG00000018649					3.24504	0.588183	3.44716e-08	2.92198e-06	79.8405	0.452009
ENSTGUG00000012188	ASUN	asunder spermatogenesis regulator	HGNC Symbol	20174	-0.621493	0.112986	3.78458e-08	3.17343e-06	998.156	1538.18
ENSTGUG00000011646					2.52225	0.458666	3.81722e-08	3.17343e-06	129.774	14.1641
ENSTGUG00000009737		Uncharacterized protein	UniProtKB/TrEMBL	H0ZHH6	2.37671	0.441145	7.14086e-08	5.77008e-06	48.0623	5.93581
ENSTGUG00000014737		Uncharacterized protein	UniProtKB/TrEMBL	H0ZWU5	1.56381	0.290952	7.66642e-08	6.08109e-06	340.35	92.6091
ENSTGUG00000006799	FANCL	Fanconi anemia, complementation group L	HGNC Symbol	20748	1.78501	0.333898	8.99296e-08	7.00478e-06	108.824	29.0139	response to stress
ENSTGUG00000003522					3.04453	0.569369	8.93303e-08	7.00478e-06	88.3142	1.92871
ENSTGUG00000005280	NT5C3A	5'-nucleotidase, cytosolic IIIA	HGNC Symbol	17820	0.761349	0.143424	1.10603e-07	8.53812e-06	27936.9	16255.7
ENSTGUG00000014857		Uncharacterized protein	UniProtKB/TrEMBL	H0ZX60	1.14284	0.215366	1.1174e-07	8.54962e-06	479.18	212.167
ENSTGUG00000006271	DEK	DEK oncogene	HGNC Symbol	2768	1.47739	0.278639	1.14422e-07	8.64076e-06	384.327	136.034	response to stress
ENSTGUG00000012017	SLC25A21	solute carrier family 25 (mitochondrial oxoadipate carrier), member 21	HGNC Symbol	14411	2.11027	0.39806	1.1493e-07	8.64076e-06	37.8826	6.62429
ENSTGUG00000004171	CFI	complement factor I	HGNC Symbol	5394	-2.7545	0.520499	1.20957e-07	9.0155e-06	3.45276	41.2022
ENSTGUG00000001170	NME5	NME/NM23 family member 5	HGNC Symbol	7853	-1.26214	0.238871	1.26541e-07	9.29883e-06	294.108	763.214	regulation of cell death
ENSTGUG00000008316	TRIP12	thyroid hormone receptor interactor 12	HGNC Symbol	12306	-0.946957	0.179237	1.2691e-07	9.29883e-06	5719.28	11274.4	response to stress
ENSTGUG00000004481		Uncharacterized protein	UniProtKB/TrEMBL	H0Z213	1.0889	0.206715	1.38195e-07	1.00407e-05	2505.45	1141.09
ENSTGUG00000008770	SCRN3	Uncharacterized protein	UniProtKB/TrEMBL	H0ZEN0	1.49913	0.285344	1.49026e-07	1.06486e-05	252.312	83.9313
ENSTGUG00000018759	ND4	NADH dehydrogenase subunit 4 (mitochondrion)	RefSeq peptide	YP_514828	1.38175	0.263413	1.55796e-07	1.09513e-05	5042.38	1624.99
ENSTGUG00000009056	TBC1D1	TBC1 (tre-2/USP6, BUB2, cdc16) domain family, member 1	HGNC Symbol	11578	1.85629	0.353864	1.55617e-07	1.09513e-05	357.491	79.4273
ENSTGUG00000012043	COX6C	cytochrome c oxidase subunit VIc (COX6C), nuclear gene encoding mitochondrial protein, mRNA	RefSeq mRNA	NM_001246259	1.23646	0.235836	1.58098e-07	1.0997e-05	1317.88	548.468
ENSTGUG00000002170	RIPK1	receptor (TNFRSF)-interacting serine-threonine kinase 1	HGNC Symbol	10019	1.52807	0.291515	1.5899e-07	1.0997e-05	384.959	119.273	immune system process, regulation of cell death
ENSTGUG00000007468	ZC3H6	Uncharacterized protein	UniProtKB/TrEMBL	H0ZAU4	-1.1939	0.229031	1.86001e-07	1.27632e-05	856.691	2006.59
ENSTGUG00000001179	OTUD1	OTU domain containing 1	HGNC Symbol	27346	-0.980763	0.188419	1.93762e-07	1.31911e-05	1437.4	2862.81
ENSTGUG00000011800	KL	klotho	HGNC Symbol	6344	2.95483	0.567871	1.95741e-07	1.32217e-05	22.2972	0
ENSTGUG00000013269	LPCAT3	lysophosphatidylcholine acyltransferase 3	HGNC Symbol	30244	1.54065	0.296937	2.12013e-07	1.41558e-05	337.205	104.053
ENSTGUG00000009118	ZNF407	Uncharacterized protein	UniProtKB/TrEMBL	H0ZFN3	1.36591	0.263294	2.12845e-07	1.41558e-05	121.584	43.3864
ENSTGUG00000018754	COX3	cytochrome c oxidase subunit III (mitochondrion)	RefSeq peptide	YP_514825	1.33767	0.258939	2.39228e-07	1.57891e-05	21871.2	7182.56
ENSTGUG00000008435	COPB1	coatomer protein complex, subunit beta 1	HGNC Symbol	2231	0.932102	0.181341	2.74686e-07	1.79919e-05	460.725	235.704
ENSTGUG00000017549					2.41665	0.471089	2.8985e-07	1.88424e-05	88.4718	10.7209
ENSTGUG00000005192	CYB5R2	Uncharacterized protein	UniProtKB/TrEMBL	H0Z462	1.28135	0.250702	3.20376e-07	2.06714e-05	302.478	124.028
ENSTGUG00000003039	NAMPT	Uncharacterized protein	UniProtKB/TrEMBL	H0YXW8	1.33158	0.261837	3.66595e-07	2.34783e-05	346.952	130.367
ENSTGUG00000004954	QSER1	glutamine and serine rich 1	HGNC Symbol	26154	-2.22638	0.43964	4.10309e-07	2.57067e-05	6.74332	41.5165
ENSTGUG00000014379	HYDIN2	Uncharacterized protein	UniProtKB/TrEMBL	H0ZVX8	2.22198	0.439431	4.27045e-07	2.65628e-05	109.143	17.0735
ENSTGUG00000010394	LGALS8	lectin, galactoside-binding, soluble, 8	HGNC Symbol	6569	0.874689	0.174447	5.32945e-07	3.24595e-05	3452.37	1896.65	immune system process
ENSTGUG00000012378	GTF2A1	Uncharacterized protein	UniProtKB/TrEMBL	H0ZQ55	-0.757575	0.151092	5.33108e-07	3.24595e-05	315.74	539.94
ENSTGUG00000003356		Uncharacterized protein	UniProtKB/TrEMBL	H0YYS8	-0.738568	0.147629	5.64813e-07	3.39123e-05	416.412	698.076
ENSTGUG00000005896	ATRX	Uncharacterized protein	UniProtKB/TrEMBL	H0Z6B4	-0.770742	0.154176	5.75968e-07	3.43436e-05	43143.5	74763.5
ENSTGUG00000007135	TPD52L2	Uncharacterized protein	UniProtKB/TrEMBL	H0Z9V0	0.878481	0.175794	5.81672e-07	3.44461e-05	667.572	357.501
ENSTGUG00000001091	DYRK3	dual-specificity tyrosine-(Y)-phosphorylation regulated kinase 3	HGNC Symbol	3094	0.645874	0.129963	6.70688e-07	3.91809e-05	13272.9	8515.8	immune system process
ENSTGUG00000011420	SLC10A1	solute carrier family 10 (sodium/bile acid cotransporter), member 1	HGNC Symbol	10905	-1.18652	0.239238	7.06499e-07	4.07226e-05	87.5223	208.114
ENSTGUG00000006072					0.715719	0.144527	7.33921e-07	4.20231e-05	434.188	260.212
ENSTGUG00000018742					1.32878	0.268896	7.74838e-07	4.4074e-05	77.1705	28.54
ENSTGUG00000016935	MRTO4	mRNA turnover 4 homolog (S. cerevisiae)	HGNC Symbol	18477	0.849573	0.172072	7.92044e-07	4.44676e-05	306.973	170.577
ENSTGUG00000009419	HEBP1	Uncharacterized protein	UniProtKB/TrEMBL	H0ZGJ1	1.20861	0.244777	7.90922e-07	4.44676e-05	1369.01	559.57
ENSTGUG00000008117	ASB9	Uncharacterized protein	UniProtKB/TrEMBL	H0ZCQ7	1.34233	0.272745	8.58557e-07	4.75839e-05	351.213	123.962
ENSTGUG00000001604	UBE2D2	ubiquitin-conjugating enzyme E2D 2	HGNC Symbol	12475	-0.831721	0.169595	9.3828e-07	5.10212e-05	666.77	1200.16
ENSTGUG00000015928		Uncharacterized protein	UniProtKB/TrEMBL	H1A044	-0.768775	0.156857	9.52854e-07	5.14899e-05	142.024	243.632
ENSTGUG00000011200	CDKN1A	cyclin-dependent kinase inhibitor 1A (p21, Cip1)	HGNC Symbol	1784	1.13525	0.234075	1.23479e-06	6.51675e-05	9246.24	4122.35	immune system process, response to stress, regulation of cell death
ENSTGUG00000010071	MRPL43	mitochondrial ribosomal protein L43	HGNC Symbol	14517	2.17114	0.44768	1.23612e-06	6.51675e-05	288.334	62.9236
ENSTGUG00000018763	ND5	NADH dehydrogenase subunit 5 (mitochondrion)	RefSeq peptide	YP_514829	1.28021	0.264542	1.30271e-06	6.78508e-05	3039.68	1044.07
ENSTGUG00000011782	HINT3	histidine triad nucleotide binding protein 3	HGNC Symbol	18468	0.972659	0.201174	1.33209e-06	6.89656e-05	2134.19	1142.22
ENSTGUG00000006504	B3GALT4	UDP-Gal:betaGlcNAc beta 1,3-galactosyltransferase, polypeptide 4	HGNC Symbol	919	-1.69746	0.351471	1.36823e-06	7.04148e-05	16.9828	59.6269
ENSTGUG00000003734	ANXA4	annexin A4	HGNC Symbol	542	-1.2076	0.250407	1.41739e-06	7.25133e-05	156.476	341.897
ENSTGUG00000013231	FKBP3	FK506 binding protein 3, 25kDa	HGNC Symbol	3719	1.11375	0.232231	1.6197e-06	8.04823e-05	217.452	99.0519
ENSTGUG00000018737	ND1	NADH dehydrogenase subunit 1 (mitochondrion)	RefSeq peptide	YP_514819	1.31011	0.273278	1.63445e-06	8.07512e-05	2297.74	845.07
ENSTGUG00000001629	CYSTM1	cysteine-rich transmembrane module containing 1	HGNC Symbol	30239	-0.537129	0.112311	1.73115e-06	8.50428e-05	3882.96	5607.16
ENSTGUG00000009733	UBA3	Uncharacterized protein	UniProtKB/TrEMBL	H0ZHM1	0.570724	0.119616	1.83057e-06	8.94185e-05	2625.22	1769.05
ENSTGUG00000000916	ETV7	ets variant 7	HGNC Symbol	18160	1.89508	0.398264	1.95183e-06	9.48064e-05	1309.99	303.446
ENSTGUG00000007835	CCDC59	coiled-coil domain containing 59	HGNC Symbol	25005	-1.07952	0.228171	2.23207e-06	0.000107628	234.338	511.051
ENSTGUG00000001729	DCTN3	dynactin light chain 3-like (LOC100190486), mRNA	RefSeq mRNA	NM_001245191	0.733254	0.155032	2.24847e-06	0.000107628	879.703	534.41
ENSTGUG00000004539	PPA1	pyrophosphatase (inorganic) 1	HGNC Symbol	9226	2.28705	0.483592	2.25314e-06	0.000107628	748.209	68.8988
ENSTGUG00000015146		Uncharacterized protein	UniProtKB/TrEMBL	H0ZY00	1.8606	0.393645	2.28309e-06	0.000108459	90.8146	19.4357
ENSTGUG00000016299		Uncharacterized protein	UniProtKB/TrEMBL	H1A139	-0.996568	0.21101	2.32558e-06	0.000109874	237.379	489.528
ENSTGUG00000009967	DPCD	deleted in primary ciliary dyskinesia homolog (mouse)	HGNC Symbol	24542	1.08574	0.23136	2.69407e-06	0.000124561	197.217	91.1918
ENSTGUG00000002368	IL15	interleukin 15	HGNC Symbol	5977	1.17184	0.250618	2.92806e-06	0.000134659	1003.76	428.557	immune system process
ENSTGUG00000002911	KMT2E	lysine (K)-specific methyltransferase 2E	HGNC Symbol	18541	-0.658522	0.140881	2.94962e-06	0.000134934	8385.79	13439.3	immune system process
ENSTGUG00000011669	MKRN1	Uncharacterized protein	UniProtKB/TrEMBL	H0ZN53	-0.772447	0.165648	3.11375e-06	0.000141692	1258.18	2211.66
ENSTGUG00000008398	FGD6	FYVE, RhoGEF and PH domain containing 6	HGNC Symbol	21740	-1.31966	0.284073	3.39295e-06	0.000152789	74.6102	194.387
ENSTGUG00000004724	CISH	cytokine inducible SH2-containing protein	HGNC Symbol	1984	0.757719	0.163481	3.57085e-06	0.000159142	2285.57	1327.22
ENSTGUG00000002112	HNRNPLL	heterogeneous nuclear ribonucleoprotein L-like	HGNC Symbol	25127	1.03537	0.22443	3.96282e-06	0.000175705	150.002	71.4026
ENSTGUG00000007192	MED8	Uncharacterized protein	UniProtKB/TrEMBL	H0ZA00	1.03386	0.224471	4.10972e-06	0.000180369	396.201	192.311
ENSTGUG00000010309	CFLAR	CASP8 and FADD-like apoptosis regulator	HGNC Symbol	1876	0.916848	0.200203	4.65873e-06	0.000198421	363.027	184.266	regulation of cell death
ENSTGUG00000003155	C9orf64	chromosome 9 open reading frame 64	HGNC Symbol	28144	0.937855	0.204779	4.6535e-06	0.000198421	326.725	174.407
ENSTGUG00000002642		Uncharacterized protein	UniProtKB/TrEMBL	H0YWP0	2.3097	0.505831	4.96794e-06	0.000210553	51.1909	5.898
ENSTGUG00000007878	HSCB	HscB mitochondrial iron-sulfur cluster co-chaperone	HGNC Symbol	28913	0.96652	0.211903	5.08746e-06	0.000214567	199.933	100.602
ENSTGUG00000004647	ARNT	aryl hydrocarbon receptor nuclear translocator	HGNC Symbol	700	-0.711156	0.157137	6.01974e-06	0.000247841	205.647	338.559	response to stress
ENSTGUG00000003931		Uncharacterized protein	UniProtKB/TrEMBL	H0Z0F1	1.67519	0.370399	6.10648e-06	0.000250221	1519.13	386.688
ENSTGUG00000012337	SLIRP	SRA stem-loop interacting RNA binding protein	HGNC Symbol	20495	0.708774	0.157019	6.36308e-06	0.000259506	271.526	163.363
ENSTGUG00000010736	PIK3CA	phosphatidylinositol-4,5-bisphosphate 3-kinase, catalytic subunit alpha	HGNC Symbol	8975	-0.695124	0.154048	6.41016e-06	0.000260199	1478.9	2400.07	regulation of cell death
ENSTGUG00000007646	GPR17	G protein-coupled receptor 17	HGNC Symbol	4471	2.49451	0.554689	6.88736e-06	0.000276968	23.8204	1.11356
ENSTGUG00000005370	ANXA2	annexin A2	HGNC Symbol	537	-1.898	0.423122	7.26748e-06	0.000290323	17.5372	74.7938
ENSTGUG00000008081	MAST4-2	Uncharacterized protein	UniProtKB/TrEMBL	H0ZCL6	-0.868199	0.193615	7.32019e-06	0.000290323	121.287	229.037
ENSTGUG00000008545	STIL	Uncharacterized protein	UniProtKB/TrEMBL	H0ZE04	-0.939779	0.209807	7.49037e-06	0.000295716	124.593	242.712
ENSTGUG00000004873	GYPC	glycophorin C (Gerbich blood group)	HGNC Symbol	4704	2.14016	0.477935	7.53694e-06	0.000296202	30.2717	3.80638
ENSTGUG00000012241	LYRM5	LYR motif containing 5 (LYRM5), mRNA	RefSeq mRNA	NM_001245201	1.67523	0.374631	7.76086e-06	0.000303622	35.9798	9.52336
ENSTGUG00000011954		Uncharacterized protein	UniProtKB/TrEMBL	H0ZNY6	2.18262	0.488715	7.9679e-06	0.000307547	217.679	29.9975
ENSTGUG00000000920		glutathione peroxidase 4-like (LOC100190423), mRNA	RefSeq mRNA	NM_001245721	1.10528	0.247767	8.15874e-06	0.000312818	1359.4	599.434	response to stress
ENSTGUG00000001314	TOPORS	topoisomerase I binding, arginine/serine-rich, E3 ubiquitin protein ligase	HGNC Symbol	21653	-1.07392	0.240762	8.17683e-06	0.000312818	1115.16	2674.43	response to stress, regulation of cell death
ENSTGUG00000001766	TAF11	TAF11 RNA polymerase II, TATA box binding protein (TBP)-associated factor, 28kDa (TAF11), mRNA	RefSeq mRNA	NM_001244906	-0.672969	0.151184	8.53454e-06	0.000325064	256.86	415.416
ENSTGUG00000007619	UQCRC1	ubiquinol-cytochrome c reductase core protein I	HGNC Symbol	12585	1.225	0.275598	8.79472e-06	0.000333505	1146.26	485.62
ENSTGUG00000006405	PARP3	poly (ADP-ribose) polymerase family, member 3	HGNC Symbol	273	2.45344	0.552594	9.00178e-06	0.000339866	23.1573	1.28087
ENSTGUG00000010986	AIG1	androgen-induced 1	HGNC Symbol	21607	0.879287	0.198305	9.24993e-06	0.000347717	4915.65	2582.64
ENSTGUG00000018160	SLC17A5	solute carrier family 17 (acidic sugar transporter), member 5	HGNC Symbol	10933	0.814083	0.184186	9.87501e-06	0.000366435	411.505	231.797
ENSTGUG00000014533		Uncharacterized protein	UniProtKB/TrEMBL	H0ZWC8	-1.12214	0.254599	1.04573e-05	0.000386382	47.6921	108.276
ENSTGUG00000018758	ND4L	NADH dehydrogenase subunit 4L (mitochondrion)	RefSeq peptide	YP_514827	1.41441	0.321314	1.07276e-05	0.000391385	254.955	80.9701
ENSTGUG00000006838	VRK2	vaccinia related kinase 2	HGNC Symbol	12719	1.50093	0.34097	1.07285e-05	0.000391385	527.571	173.675	response to stress
ENSTGUG00000011787		Uncharacterized protein	UniProtKB/TrEMBL	H0ZNH1	1.2713	0.288884	1.07877e-05	0.000391893	99.9958	38.7512
ENSTGUG00000011358	PSTK	phosphoseryl-tRNA kinase	HGNC Symbol	28578	-1.49077	0.340058	1.16586e-05	0.000421757	41.6554	134.749
ENSTGUG00000000529	TMEM50B	transmembrane protein 50B-like (LOC100190166), mRNA	RefSeq mRNA	NM_001245717	0.736343	0.168355	1.22133e-05	0.000439983	1146.88	676.002
ENSTGUG00000002154	HELQ	helicase, POLQ-like	HGNC Symbol	18536	1.02924	0.235475	1.23736e-05	0.000443909	510.707	245.406
ENSTGUG00000000433	GADD45G	growth arrest and DNA-damage-inducible, gamma	HGNC Symbol	4097	-1.37758	0.315892	1.29514e-05	0.000460815	150.509	415.268	response to stress, regulation of cell death
ENSTGUG00000009257	TMCO3	transmembrane and coiled-coil domains 3	HGNC Symbol	20329	-0.683331	0.157105	1.36432e-05	0.000483439	979.922	1613.18
ENSTGUG00000004915		Uncharacterized protein	UniProtKB/TrEMBL	H0Z3A9	1.56556	0.36074	1.42573e-05	0.000501091	174.172	48.8357
ENSTGUG00000004209	ARIH1	ariadne RBR E3 ubiquitin protein ligase 1	HGNC Symbol	689	-0.82751	0.190809	1.44547e-05	0.000505974	1812.96	3357.24
ENSTGUG00000011700	HMGB1	high mobility group box 1	HGNC Symbol	4983	1.29598	0.299147	1.47596e-05	0.000512497	754.424	309.538	immune system process, response to stress, regulation of cell death
ENSTGUG00000011659	ACTR3	ARP3 actin-related protein 3 homolog (yeast)	HGNC Symbol	170	0.559206	0.129706	1.62277e-05	0.000556764	2664.1	1809.33
ENSTGUG00000000287	LPL	lipoprotein lipase	HGNC Symbol	6677	2.19538	0.50974	1.65587e-05	0.000565875	39.6088	4.93917
ENSTGUG00000010834	RNF103	ring finger protein 103	HGNC Symbol	12859	1.02536	0.238249	1.67952e-05	0.0005717	1431.45	680.137
ENSTGUG00000017027	HTATIP2	HIV-1 Tat interactive protein 2, 30kDa	HGNC Symbol	16637	-1.43089	0.333599	1.79275e-05	0.000603118	20.4811	60.4107	regulation of cell death
ENSTGUG00000004598	HENMT1	HEN1 methyltransferase homolog 1 (Arabidopsis)	HGNC Symbol	26400	1.10482	0.257928	1.84026e-05	0.000616702	106.179	48.0951
ENSTGUG00000003144	HPGDS	hematopoietic prostaglandin D synthase	HGNC Symbol	17890	0.936859	0.219074	1.89898e-05	0.000631484	2022.34	1154.99
ENSTGUG00000001413	SRI	sorcin-like (LOC100190353), mRNA	RefSeq mRNA	NM_001245530	1.2483	0.291848	1.89239e-05	0.000631484	3569.49	1327.71
ENSTGUG00000008704	SYNM	Uncharacterized protein	UniProtKB/TrEMBL	H0ZEF1	-0.797914	0.186652	1.91249e-05	0.00063354	4688.74	8330.43
ENSTGUG00000011961	MTERFD1	MTERF domain containing 1	HGNC Symbol	24258	1.39836	0.327286	1.93198e-05	0.000637554	116.916	39.0293
ENSTGUG00000011768	RNF146	ring finger protein 146	HGNC Symbol	21336	-0.824623	0.193099	1.95068e-05	0.000641276	264.614	470.984
ENSTGUG00000002478	CNP	2',3'-cyclic nucleotide 3' phosphodiesterase	HGNC Symbol	2158	2.09822	0.492134	2.01243e-05	0.000656583	77.1967	9.36375
ENSTGUG00000005081	TRIM2	tripartite motif containing 2	HGNC Symbol	15974	1.02394	0.240272	2.02982e-05	0.000659767	335.002	149.06	regulation of cell death
ENSTGUG00000017536	CAPZA1	capping protein (actin filament) muscle Z-line, alpha 1	HGNC Symbol	1488	0.421478	0.0990164	2.07512e-05	0.000671965	2602.15	1936.06
ENSTGUG00000012045	AMD1	adenosylmethionine decarboxylase 1	HGNC Symbol	457	1.32809	0.312161	2.095e-05	0.000675874	224.971	79.888
ENSTGUG00000011481	UROS	uroporphyrinogen III synthase	HGNC Symbol	12592	1.3046	0.306718	2.10531e-05	0.000676674	344.966	106.624
ENSTGUG00000015883	ZDHHC13	zinc finger, DHHC-type containing 13	HGNC Symbol	18413	0.857583	0.201687	2.11812e-05	0.000678269	1001.15	578.063
ENSTGUG00000017025	RPL13A	ribosomal protein L13a	HGNC Symbol	10304	-0.844839	0.19896	2.17346e-05	0.000693421	5021.71	9168.19	response to stress
ENSTGUG00000012953					2.17465	0.512289	2.1863e-05	0.000694954	43.6065	5.90241
ENSTGUG00000000733		Uncharacterized protein	UniProtKB/TrEMBL	H0YR37	-1.00455	0.23671	2.19744e-05	0.000695938	75.6411	164.563
ENSTGUG00000008816	PLSCR4	Uncharacterized protein	UniProtKB/TrEMBL	H0ZET0	1.41146	0.333099	2.2615e-05	0.000708441	3075.95	1080.62
ENSTGUG00000017546	COMMD10	COMM domain containing 10	HGNC Symbol	30201	1.22707	0.28975	2.28624e-05	0.000713605	118.794	49.5981
ENSTGUG00000000987	SIRT6	sirtuin 6	HGNC Symbol	14934	1.57056	0.370931	2.29451e-05	0.00071361	126.537	42.2568	response to stress
ENSTGUG00000000417	NFIL3	nuclear factor, interleukin 3 regulated	HGNC Symbol	7787	-1.17162	0.27717	2.36751e-05	0.000731054	852.672	1992.08
ENSTGUG00000011685	SNX16	sorting nexin 16	HGNC Symbol	14980	-0.501514	0.118822	2.43518e-05	0.000746616	1039.32	1505.15
ENSTGUG00000000316	BNIP1	BCL2/adenovirus E1B 19kDa interacting protein 1	HGNC Symbol	1082	-0.735196	0.174739	2.58332e-05	0.000786773	216.249	365.074	regulation of cell death
ENSTGUG00000010308	ABHD3	abhydrolase domain containing 3	HGNC Symbol	18718	-1.59744	0.379992	2.62365e-05	0.000793601	141.708	461.931
ENSTGUG00000001850	CDK13	cyclin-dependent kinase 13	HGNC Symbol	1733	-0.457948	0.108938	2.62514e-05	0.000793601	842.545	1157.9	immune system process
ENSTGUG00000018750	COX2	cytochrome c oxidase subunit II (mitochondrion)	RefSeq peptide	YP_514822	1.24842	0.297147	2.6533e-05	0.000799317	12875.6	4378.58
ENSTGUG00000004956	BFAR	bifunctional apoptosis regulator	HGNC Symbol	17613	0.432978	0.103322	2.78253e-05	0.000835338	3750.52	2778.54	regulation of cell death
ENSTGUG00000005427	LSMEM1	leucine-rich single-pass membrane protein 1	HGNC Symbol	22036	-1.32855	0.317456	2.85185e-05	0.000850244	70.3823	183.383
ENSTGUG00000006967	CHCHD1-1	coiled-coil-helix-coiled-coil-helix domain containing 1-like (LOC100190568), mRNA	RefSeq mRNA	NM_001245422	1.17805	0.281696	2.88983e-05	0.000858608	280.294	130.865
ENSTGUG00000004870	RMI2	RecQ mediated genome instability 2	HGNC Symbol	28349	1.57267	0.376137	2.90094e-05	0.000858958	298.735	89.4499
ENSTGUG00000008669	FRA10AC1	fragile site, folic acid type, rare, fra(10)(q23.3) or fra(10)(q24.2) candidate 1	HGNC Symbol	1162	1.06237	0.254323	2.95056e-05	0.000870667	158.08	76.4556
ENSTGUG00000006246	CAST	calpastatin	HGNC Symbol	1515	0.759848	0.182113	3.01405e-05	0.000880386	2205.31	1289.79	regulation of cell death
ENSTGUG00000008911	PREX1	phosphatidylinositol-3,4,5-trisphosphate-dependent Rac exchange factor 1	HGNC Symbol	32594	-1.69623	0.406499	3.00901e-05	0.000880386	8.34416	31.2465
ENSTGUG00000010485	MICALL1	MICAL-like 1	HGNC Symbol	29804	-1.0476	0.251739	3.16226e-05	0.000920569	67.6379	143.706
ENSTGUG00000012446	ANXA13	Annexin	UniProtKB/TrEMBL	H0ZQC9	0.918782	0.221586	3.37764e-05	0.000977401	1277.68	668.8
ENSTGUG00000003679	RACGAP1	Rac GTPase activating protein 1	HGNC Symbol	9804	2.01577	0.48617	3.38009e-05	0.000977401	30.8325	4.69999
ENSTGUG00000001505	ACO1	aconitase 1, soluble	HGNC Symbol	117	0.964375	0.232715	3.4128e-05	0.000983568	190.609	97.055
ENSTGUG00000011079	PDCD10	programmed cell death 10	HGNC Symbol	8761	1.04022	0.251335	3.49168e-05	0.000996339	1195.4	598.161	regulation of cell death
ENSTGUG00000011774	TRMT11	tRNA methyltransferase 11 homolog (S. cerevisiae)	HGNC Symbol	21080	0.863917	0.208878	3.53424e-05	0.00100517	775.465	444.273
ENSTGUG00000006350	CDKAL1	CDK5 regulatory subunit associated protein 1-like 1	HGNC Symbol	21050	0.532376	0.129202	3.78045e-05	0.00106123	612.605	421.469
ENSTGUG00000002858	HNRNPD	heterogeneous nuclear ribonucleoprotein D (AU-rich element RNA binding protein 1, 37kDa)	HGNC Symbol	5036	-0.535954	0.130283	3.89283e-05	0.00108924	2238.93	3316.96
ENSTGUG00000011305	VCPIP1	valosin containing protein (p97)/p47 complex interacting protein 1	HGNC Symbol	30897	-0.592122	0.144115	3.97914e-05	0.00110592	1106.09	1672.17
ENSTGUG00000002441	NDUFS4	NADH dehydrogenase (ubiquinone) Fe-S protein 4, 18kDa (NADH-coenzyme Q reductase) (NDUFS4), nuclear gene encoding mitochondrial protein, mRNA	RefSeq mRNA	NM_001245255	1.00876	0.245778	4.05465e-05	0.00111349	164.603	82.2257
ENSTGUG00000011752	RMDN1	regulator of microtubule dynamics 1	HGNC Symbol	24285	-0.532274	0.129681	4.05195e-05	0.00111349	698.908	1020.68
ENSTGUG00000012026	SEC23A	Sec23 homolog A (S. cerevisiae)	HGNC Symbol	10701	1.07192	0.261222	4.06973e-05	0.00111351	593.607	266.713
ENSTGUG00000018764	CYTB	cytochrome b (mitochondrion)	RefSeq peptide	YP_514830	1.21694	0.297114	4.20621e-05	0.00114003	9155.14	3012.02
ENSTGUG00000017322	MTHFD2	Uncharacterized protein	UniProtKB/TrEMBL	H1A3Y4	1.57923	0.386167	4.32309e-05	0.00116596	414.985	115.597
ENSTGUG00000012196	ITPR2	Uncharacterized protein	UniProtKB/TrEMBL	H0ZPQ7	-0.88359	0.216382	4.43675e-05	0.00119131	111.141	208.047	response to stress
ENSTGUG00000003489	HERC4	Uncharacterized protein	UniProtKB/TrEMBL	H0YZB9	0.764858	0.187393	4.47339e-05	0.00119743	594.486	342.693
ENSTGUG00000000135		Uncharacterized protein	UniProtKB/TrEMBL	H0YPE5	1.43252	0.351281	4.54291e-05	0.00120584	339.403	112.997
ENSTGUG00000009514		Uncharacterized protein	UniProtKB/TrEMBL	H0ZGU0	0.608879	0.14927	4.52229e-05	0.00120584	2413.79	1583.98
ENSTGUG00000014678		Uncharacterized protein	UniProtKB/TrEMBL	H0ZWP8	-0.767309	0.188168	4.54665e-05	0.00120584	101.592	175.811
ENSTGUG00000002712	RSBN1L	round spermatid basic protein 1-like	HGNC Symbol	24765	-0.696368	0.170946	4.62883e-05	0.00122015	580.895	954.944
ENSTGUG00000001908	MAPT	microtubule-associated protein tau	HGNC Symbol	6893	1.47273	0.361603	4.6457e-05	0.00122087	110.822	37.6437
ENSTGUG00000001556	CASD1	CAS1 domain containing 1	HGNC Symbol	16014	1.50334	0.36973	4.78194e-05	0.00123885	94.9285	30.1093
ENSTGUG00000014736	ETF1	eukaryotic translation termination factor 1	HGNC Symbol	3477	-0.624354	0.153533	4.77087e-05	0.00123885	658.399	1027.13
ENSTGUG00000002212	PPCS	phosphopantothenoylcysteine synthetase	HGNC Symbol	25686	-0.776355	0.190934	4.78064e-05	0.00123885	331.085	587.876
ENSTGUG00000003950	GAB3	Uncharacterized protein	UniProtKB/TrEMBL	H0Z0H9	0.910081	0.223835	4.78577e-05	0.00123885	898.934	458.197
ENSTGUG00000004977	PTEN	phosphatase and tensin homolog	HGNC Symbol	9588	-0.499176	0.122795	4.80107e-05	0.00123911	642.746	913.332	response to stress, regulation of cell death
ENSTGUG00000008421	VEZF1	Uncharacterized protein	UniProtKB/TrEMBL	H0ZDL2	-1.08026	0.265803	4.82131e-05	0.00124063	1353.99	3146.38
ENSTGUG00000011995	RBM43	RNA binding motif protein 43	HGNC Symbol	24790	1.3716	0.338109	4.97747e-05	0.00127701	386.154	125.554
ENSTGUG00000003907	SUPV3L1	suppressor of var1, 3-like 1 (S. cerevisiae)	HGNC Symbol	11471	-0.916125	0.22606	5.06575e-05	0.00129581	212.607	406.695	regulation of cell death
ENSTGUG00000012440	WDYHV1	WDYHV motif containing 1	HGNC Symbol	25490	0.890774	0.219859	5.08768e-05	0.00129758	756.078	372.136
ENSTGUG00000004144	COL4A5	collagen, type IV, alpha 5	HGNC Symbol	2207	-1.58265	0.3911	5.19529e-05	0.00132113	119.592	463.229
ENSTGUG00000003549	ETFA	Uncharacterized protein	UniProtKB/TrEMBL	H0YZD0	1.19516	0.295686	5.2998e-05	0.00133983	125.617	53.0267
ENSTGUG00000011972					2.27895	0.564524	5.41531e-05	0.00136504	96.2484	9.06536
ENSTGUG00000006093	SETD1B	SET domain containing 1B	HGNC Symbol	29187	1.81286	0.449294	5.46239e-05	0.00137176	961.785	185.488
ENSTGUG00000008427	GCNT7	Uncharacterized protein	UniProtKB/TrEMBL	H0ZDM6	-1.0757	0.266749	5.51562e-05	0.00137827	65.8786	141.438
ENSTGUG00000002740	KLHL7	kelch-like family member 7	HGNC Symbol	15646	-0.541845	0.134758	5.79853e-05	0.0014359	808.186	1174.77
ENSTGUG00000003073	TLK2	tousled-like kinase 2	HGNC Symbol	11842	-0.558036	0.138766	5.7852e-05	0.0014359	453.446	678.726	response to stress
ENSTGUG00000008437	AHCTF1	Uncharacterized protein	UniProtKB/TrEMBL	H0ZDN7	-0.584087	0.145333	5.84592e-05	0.0014359	289.831	435.595
ENSTGUG00000002361					2.28956	0.569628	5.83498e-05	0.0014359	546.825	57.4916
ENSTGUG00000016576	CLK2	CDC-like kinase 2	HGNC Symbol	2069	0.842554	0.21002	6.02643e-05	0.00147605	15250.7	8101.72
ENSTGUG00000000028	ZBTB7C	zinc finger and BTB domain containing 7C	HGNC Symbol	31700	2.46008	0.614211	6.19457e-05	0.00151294	52.8728	1.53704
ENSTGUG00000012135	FOXO3	forkhead box O3	HGNC Symbol	3821	-0.603159	0.15074	6.29904e-05	0.00153413	361.18	557.774	response to stress, regulation of cell death
ENSTGUG00000005950	FAM8A1	family with sequence similarity 8, member A1	HGNC Symbol	16372	-0.907349	0.226893	6.36044e-05	0.00154473	2407.76	4817.08
ENSTGUG00000007671	OGFR	Uncharacterized protein	UniProtKB/TrEMBL	H0ZBE5	1.81173	0.453901	6.56684e-05	0.00158269	59.1468	13.3693
ENSTGUG00000012607	ITPK1	inositol-tetrakisphosphate 1-kinase	HGNC Symbol	6177	0.624016	0.156905	6.97774e-05	0.00167582	3981.46	2512.57
ENSTGUG00000005635		Uncharacterized protein	UniProtKB/TrEMBL	H0Z5E4	-1.23418	0.311658	7.49324e-05	0.00178475	26.379	65.9802
ENSTGUG00000011684	EPB41L2	erythrocyte membrane protein band 4.1-like 2	HGNC Symbol	3379	-1.03631	0.261899	7.59244e-05	0.00179356	32.7423	69.266
ENSTGUG00000011363	ACADSB	Uncharacterized protein	UniProtKB/TrEMBL	H0ZM99	-0.761674	0.192486	7.58875e-05	0.00179356	98.0662	170.33
ENSTGUG00000009823	DIS3L2	Uncharacterized protein	UniProtKB/TrEMBL	H0ZHR3	1.63608	0.413918	7.72805e-05	0.00182062	27.0611	7.0626
ENSTGUG00000008942	TXNDC17	thioredoxin domain containing 17	HGNC Symbol	28218	0.604915	0.153434	8.06321e-05	0.00188928	1554.95	1029.99
ENSTGUG00000013174					2.31121	0.586394	8.10087e-05	0.00189298	17.975	0.904018
ENSTGUG00000000483	MED26	Uncharacterized protein	UniProtKB/TrEMBL	H0YQD4	-0.822283	0.208897	8.27421e-05	0.00192309	1639.99	3086.38
ENSTGUG00000003031	NAA35	N(alpha)-acetyltransferase 35, NatC auxiliary subunit	HGNC Symbol	24340	0.616603	0.15696	8.55092e-05	0.00198207	381.682	251.026
ENSTGUG00000004670	USP7	ubiquitin specific peptidase 7 (herpes virus-associated)	HGNC Symbol	12630	-0.72212	0.183907	8.6174e-05	0.00198683	4287.81	7207.95	response to stress
ENSTGUG00000003191	HERC1	HECT and RLD domain containing E3 ubiquitin protein ligase family member 1	HGNC Symbol	4867	-0.540802	0.137829	8.71965e-05	0.00199974	13886.8	20607
ENSTGUG00000006400	PPTC7	Uncharacterized protein	UniProtKB/TrEMBL	H0Z7M1	-1.15647	0.295091	8.89031e-05	0.00203291	32.2271	72.6406
ENSTGUG00000001762	PPP2CB	protein phosphatase 2, catalytic subunit, beta isozyme	HGNC Symbol	9300	-0.588713	0.150504	9.16839e-05	0.00208057	3183.24	4816.76	response to stress, regulation of cell death
ENSTGUG00000008529	QPCT	glutaminyl-peptide cyclotransferase	HGNC Symbol	9753	-2.30685	0.590531	9.36831e-05	0.00212038	2.1741	20.9513
ENSTGUG00000008657	ZAK	Uncharacterized protein	UniProtKB/TrEMBL	H0ZEB6	0.809787	0.207594	9.58655e-05	0.00216411	105.748	59.3219	response to stress, regulation of cell death
ENSTGUG00000007051	PTPRB	protein tyrosine phosphatase, receptor type, B	HGNC Symbol	9665	2.27624	0.585289	0.000100621	0.00225965	53.3325	4.99839
ENSTGUG00000008839	STX17	syntaxin 17	HGNC Symbol	11432	0.918741	0.236321	0.000101208	0.00226694	195.276	103.252	response to stress
ENSTGUG00000006802	RBM18	RNA binding motif protein 18	HGNC Symbol	28413	-0.733353	0.18875	0.000102199	0.00228323	223.907	384.492
ENSTGUG00000012869	APOPT1	apoptogenic 1, mitochondrial	HGNC Symbol	20492	0.989713	0.255321	0.000106032	0.00234464	278.752	138.579	regulation of cell death
ENSTGUG00000007817	BTBD9	BTB (POZ) domain containing 9	HGNC Symbol	21228	0.759795	0.196314	0.000108699	0.00239139	308.938	178.334
ENSTGUG00000007686	KIT	v-kit Hardy-Zuckerman 4 feline sarcoma viral oncogene homolog	HGNC Symbol	6342	-2.23958	0.579281	0.000110571	0.00242638	5.46688	40.4096	immune system process, response to stress, regulation of cell death
ENSTGUG00000013904					2.03741	0.528579	0.000115963	0.00253827	30.682	2.63249
ENSTGUG00000005208	CD69	CD69 molecule	HGNC Symbol	1694	-0.649551	0.168593	0.000116789	0.00254347	583.666	929.616
ENSTGUG00000017411	RIT1	Ras-like without CAAX 1	HGNC Symbol	10023	1.04275	0.270618	0.00011658	0.00254347	169.508	92.042
ENSTGUG00000004277	IRS4	insulin receptor substrate 4	HGNC Symbol	6128	-0.712157	0.184957	0.000117932	0.00256192	503.407	817.21
ENSTGUG00000009263	SMIM20	small integral membrane protein 20	HGNC Symbol	37260	0.484521	0.126604	0.000129688	0.00278925	378.092	264.625
ENSTGUG00000001557	DNALI1	dynein, axonemal, light intermediate chain 1	HGNC Symbol	14353	-1.03028	0.269279	0.000130214	0.00279362	474.937	1005.22
ENSTGUG00000009745	NFIA	nuclear factor I/A	HGNC Symbol	7784	1.19476	0.313109	0.00013574	0.00290496	254.251	101.936
ENSTGUG00000011996	NMI	Uncharacterized protein	UniProtKB/TrEMBL	H0ZP29	1.3623	0.357082	0.000136141	0.00290636	1241.31	411.37
ENSTGUG00000004607	B2M	beta-2 microglobulin-like (LOC100190403), mRNA	RefSeq mRNA	NM_001245669	0.879269	0.230613	0.000137431	0.00292666	390340	202537	immune system process
ENSTGUG00000017138		Uncharacterized protein	UniProtKB/TrEMBL	H1A3F5	1.47341	0.386729	0.000139009	0.00294144	194.222	55.7617
ENSTGUG00000011168	CNKSR3	Uncharacterized protein	UniProtKB/TrEMBL	H0ZLP6	0.778833	0.20461	0.00014099	0.00296593	46607.2	26658.8
ENSTGUG00000006714	TRADD	TNFRSF1A-associated via death domain	HGNC Symbol	12030	1.56731	0.411912	0.000141827	0.00297629	28.8475	7.70603	regulation of cell death
ENSTGUG00000007657	RPS6KB1	Ribosomal protein S6 kinase	UniProtKB/TrEMBL	H0ZBF2	-1.1965	0.314629	0.00014302	0.00299408	22.0509	53.4107
ENSTGUG00000003315	SLC25A43	solute carrier family 25, member 43	HGNC Symbol	30557	-1.09973	0.289467	0.000145187	0.00303209	40.6435	92.9519
ENSTGUG00000002996	ATXN7L1	ataxin 7-like 1	HGNC Symbol	22210	1.32798	0.349962	0.00014786	0.00307306	1145.73	426.832
ENSTGUG00000000653	VPS26B	vacuolar protein sorting 26 homolog B (S. pombe)	HGNC Symbol	28119	1.38669	0.365386	0.000147557	0.00307306	56.9051	20.9732
ENSTGUG00000009099	CARS	Uncharacterized protein	UniProtKB/TrEMBL	H0ZFQ7	0.862362	0.227489	0.000150173	0.00310115	1580.5	858.696
ENSTGUG00000012777	PTP4A1	protein tyrosine phosphatase type IVA, member 1	HGNC Symbol	9634	-0.467678	0.123722	0.00015679	0.00321233	306.618	428.395
ENSTGUG00000003223	EFHB	EF-hand domain family, member B	HGNC Symbol	26330	1.46137	0.387051	0.000159595	0.00324672	53.5735	16.8433
ENSTGUG00000006370	TMEM5	transmembrane protein 5	HGNC Symbol	13530	0.877529	0.232404	0.00015945	0.00324672	117.347	62.923
ENSTGUG00000009031	AGPS	Uncharacterized protein	UniProtKB/TrEMBL	H0ZFI1	-1.35268	0.358341	0.000160099	0.00324934	236.965	631.048
ENSTGUG00000003367	GLTSCR1L	GLTSCR1-like	HGNC Symbol	21111	-0.741616	0.196778	0.000164035	0.00332143	703.516	1189.98
ENSTGUG00000006360	NEDD4	neural precursor cell expressed, developmentally down-regulated 4, E3 ubiquitin protein ligase	HGNC Symbol	7727	0.860225	0.228568	0.000167521	0.00337656	426.513	223.688	immune system process, response to stress
ENSTGUG00000002128	TAF3	TAF3 RNA polymerase II, TATA box binding protein (TBP)-associated factor, 140kDa	HGNC Symbol	17303	0.726475	0.193061	0.00016793	0.00337656	663.421	394.896
ENSTGUG00000006929		Uncharacterized protein	UniProtKB/TrEMBL	H0Z976	1.78594	0.474595	0.000167836	0.00337656	129.488	30.4419
ENSTGUG00000006478	CCT4	chaperonin containing TCP1, subunit 4 (delta)	HGNC Symbol	1617	0.869944	0.231421	0.000170497	0.0034123	179.339	100.214
ENSTGUG00000005990	GMPR	guanosine monophosphate reductase	HGNC Symbol	4376	1.49527	0.397886	0.000171263	0.00341972	113.409	35.2553
ENSTGUG00000011721	ARHGAP18	Rho GTPase activating protein 18	HGNC Symbol	21035	0.74108	0.197475	0.000174883	0.00347777	18111.6	10727.6
ENSTGUG00000007870	ABCA13	Uncharacterized protein	UniProtKB/TrEMBL	H0ZC29	1.31614	0.350781	0.000175416	0.00347855	106.377	36.5643
ENSTGUG00000002246	CDYL	Uncharacterized protein	UniProtKB/TrEMBL	H0YVK2	-0.965267	0.257576	0.0001786	0.00352552	194.025	401.027
ENSTGUG00000001447	RLF	rearranged L-myc fusion	HGNC Symbol	10025	-1.10322	0.294746	0.000181859	0.00357354	2036.31	4515.83
ENSTGUG00000006957	SELK	selenoprotein K (SELK), mRNA	RefSeq mRNA	NM_001199761	0.651236	0.174025	0.000182411	0.00357625	1145.12	735.479	immune system process, response to stress
ENSTGUG00000003925	PARP15	Uncharacterized protein	UniProtKB/TrEMBL	H0Z0E6	1.34425	0.359277	0.000182896	0.00357765	9053.47	3054.91
ENSTGUG00000001493	TRAF3IP3	TRAF3 interacting protein 3	HGNC Symbol	30766	1.14547	0.306327	0.000184473	0.00360035	964.122	426.818
ENSTGUG00000013074	FBXO34	F-box protein 34	HGNC Symbol	20201	1.01252	0.270825	0.000185	0.00360251	316.544	147.724
ENSTGUG00000008577	HDHD1	haloacid dehalogenase-like hydrolase domain containing 1	HGNC Symbol	16818	0.662887	0.1774	0.00018646	0.00362277	4657.54	2937.09
ENSTGUG00000006512	XPO1	exportin 1 (CRM1 homolog, yeast)	HGNC Symbol	12825	1.33515	0.358118	0.000192814	0.00372114	994.701	346.867
ENSTGUG00000010074	LPIN2	Uncharacterized protein	UniProtKB/TrEMBL	H0ZII8	-0.645906	0.17337	0.000194865	0.003744	7880.15	12514.8
ENSTGUG00000002757	NUPL2	nucleoporin like 2	HGNC Symbol	17010	-0.757313	0.203328	0.000195642	0.0037506	113.133	197.611
ENSTGUG00000010786	INO80	INO80 complex subunit	HGNC Symbol	26956	-0.547981	0.147371	0.000200503	0.00383529	761.061	1137.67	response to stress
ENSTGUG00000002328	RAB1A	RAB1A, member RAS oncogene family (RAB1A), mRNA	RefSeq mRNA	NM_001135183	-0.382236	0.102945	0.000204817	0.00390055	1063.09	1393	response to stress
ENSTGUG00000011617	GLRX3	Uncharacterized protein	UniProtKB/TrEMBL	H0ZN00	-1.00111	0.269597	0.000204515	0.00390055	90.4594	199.04
ENSTGUG00000002979	RINT1	Uncharacterized protein	UniProtKB/TrEMBL	H0YXQ7	0.730484	0.19713	0.000210896	0.00397257	129.247	76.0504
ENSTGUG00000015872	PHF12	Uncharacterized protein	UniProtKB/TrEMBL	H1A003	-0.737495	0.199019	0.00021084	0.00397257	250	413.187
ENSTGUG00000016982		Uncharacterized protein	UniProtKB/TrEMBL	H1A302	-1.01907	0.275407	0.00021539	0.00404839	370.168	784.896
ENSTGUG00000008958		Uncharacterized protein	UniProtKB/TrEMBL	H0ZF60	-0.807267	0.218679	0.000222877	0.00417497	145.981	267.343
ENSTGUG00000009959	BLM	Bloom syndrome, RecQ helicase-like	HGNC Symbol	1058	0.983544	0.266516	0.000223921	0.00418146	427.468	200.243	immune system process, response to stress, regulation of cell death
ENSTGUG00000012176	DCSTAMP	dendrocyte expressed seven transmembrane protein	HGNC Symbol	18549	-2.10717	0.571663	0.000227779	0.00424436	4.01266	33.0068	immune system process
ENSTGUG00000000696	RBM33	RNA binding motif protein 33	HGNC Symbol	27223	-0.758035	0.205701	0.000228579	0.00425009	112.751	195.031
ENSTGUG00000006384	ABHD14B	abhydrolase domain containing 14B	HGNC Symbol	28235	1.40767	0.38266	0.000234487	0.00434128	58.8148	20.9085
ENSTGUG00000008142	MRPS18A	mitochondrial ribosomal protein S18A	HGNC Symbol	14515	1.03741	0.282655	0.000242315	0.00446707	427.749	198.888
ENSTGUG00000009392	TCEANC2	transcription elongation factor A (SII) N-terminal and central domain containing 2	HGNC Symbol	26494	0.700265	0.190969	0.000245497	0.00451611	188.142	117.975
ENSTGUG00000002322	FAM107B	family with sequence similarity 107, member B	HGNC Symbol	23726	0.566036	0.154466	0.000247846	0.00454963	698.147	464.144
ENSTGUG00000011565	TMEM70	transmembrane protein 70	HGNC Symbol	26050	-1.14029	0.311348	0.00024985	0.00457669	87.609	200.083
ENSTGUG00000008961	WDR19	WD repeat domain 19	HGNC Symbol	18340	0.965746	0.263999	0.000254056	0.00464391	131.325	61.8154
ENSTGUG00000005342	OSER1	oxidative stress responsive serine-rich 1	HGNC Symbol	16105	-0.503945	0.138126	0.000263826	0.00476708	784.325	1113.4
ENSTGUG00000008446	PCGF5	Uncharacterized protein	UniProtKB/TrEMBL	H0ZDN8	1.15223	0.315804	0.000263711	0.00476708	385.699	159.426
ENSTGUG00000017321	MGST3	microsomal glutathione S-transferase 3 (MGST3), mRNA	RefSeq mRNA	NM_001245682	1.17954	0.323467	0.000265787	0.00478748	46.4067	18.5377
ENSTGUG00000016768		Uncharacterized protein	UniProtKB/TrEMBL	H1A2F0	1.04702	0.287615	0.000272257	0.00489383	118.234	54.1182
ENSTGUG00000012149	SLC25A32	Uncharacterized protein	UniProtKB/TrEMBL	H0ZPI1	1.28175	0.352729	0.000279266	0.0050094	89.7172	31.9426
ENSTGUG00000010749		Uncharacterized protein	UniProtKB/TrEMBL	H0ZKF6	0.827191	0.227742	0.000281082	0.00503155	94.6346	52.4195
ENSTGUG00000002305	LY86	lymphocyte antigen 86	HGNC Symbol	16837	-1.91803	0.528326	0.000282992	0.00505526	26.2103	135.1
ENSTGUG00000016898		Uncharacterized protein	UniProtKB/TrEMBL	H1A2R6	-1.13764	0.313904	0.000289892	0.00514662	135.164	319.708
ENSTGUG00000010404	HEATR1	HEAT repeat containing 1	HGNC Symbol	25517	0.817516	0.225643	0.000291144	0.00515826	535.825	308.211
ENSTGUG00000005818	NCOA4	nuclear receptor coactivator 4	HGNC Symbol	7671	0.606977	0.167849	0.000298946	0.00527488	36804.3	23989.5
ENSTGUG00000003821	TSEN15	TSEN15 tRNA splicing endonuclease subunit	HGNC Symbol	16791	0.884548	0.244984	0.00030544	0.00535666	78.1571	41.1341
ENSTGUG00000001941	CCNA2	cyclin A2	HGNC Symbol	1578	1.73012	0.47977	0.000310774	0.00540634	22.2329	4.25839
ENSTGUG00000007243	EFHD1	EF-hand domain family, member D1	HGNC Symbol	29556	1.57026	0.435432	0.000310691	0.00540634	43.3684	11.0423
ENSTGUG00000000171	RNF14	ring finger protein 14	HGNC Symbol	10058	0.931059	0.25816	0.000310331	0.00540634	87.159	44.4516
ENSTGUG00000008528		Uncharacterized protein	UniProtKB/TrEMBL	H0ZDW9	1.59195	0.441556	0.000311757	0.00541255	59.3695	14.7412
ENSTGUG00000006656	NAA25	N(alpha)-acetyltransferase 25, NatB auxiliary subunit	HGNC Symbol	25783	1.07377	0.298171	0.000316763	0.00545565	213.919	97.9575
ENSTGUG00000008628	PPM1F	Uncharacterized protein	UniProtKB/TrEMBL	H0ZE85	0.965207	0.267949	0.000315529	0.00545565	83.0964	40.5417
ENSTGUG00000004788	SAMD9L	Uncharacterized protein	UniProtKB/TrEMBL	H0Z2X7	0.774421	0.215218	0.000320284	0.00550532	17036	9542.41
ENSTGUG00000003432	NDUFA1	NADH dehydrogenase 1 alpha subcomplex 1 7.5 kDa-like (LOC100190394), mRNA	RefSeq mRNA	NM_001245645	0.703893	0.195885	0.000326389	0.00559913	1651.45	990.396
ENSTGUG00000006178	ALDH1A2	aldehyde dehydrogenase 1 family, member A2 (ALDH1A2), mRNA	RefSeq mRNA	NM_001076685	2.06417	0.575077	0.00033146	0.00567485	158.755	10.8091	regulation of cell death
ENSTGUG00000006791	NARFL	nuclear prelamin A recognition factor-like	HGNC Symbol	14179	-0.398631	0.111086	0.000332597	0.00568308	643.447	850.892	response to stress
ENSTGUG00000001165	CCNH	cyclin H	HGNC Symbol	1594	1.36553	0.381088	0.000339375	0.0057647	176.487	58.7886
ENSTGUG00000012373	TSHR	thyroid stimulating hormone receptor	HGNC Symbol	12373	-1.49903	0.418614	0.000342373	0.00580423	17.7227	56.0261	immune system process
ENSTGUG00000004604	FAM102B	family with sequence similarity 102, member B	HGNC Symbol	27637	-0.503508	0.140847	0.000350427	0.00589453	862.678	1230.99
ENSTGUG00000016439		Uncharacterized protein	UniProtKB/TrEMBL	H1A1K4	0.611209	0.170949	0.000349702	0.00589453	301.235	194.426
ENSTGUG00000006156	C10ORF57-1	selenoprotein U (SELU), transcript variant 2, mRNA	RefSeq mRNA	NM_001193527	0.8586	0.240252	0.000351906	0.00590792	371.935	206.088	immune system process
ENSTGUG00000010558	WHSC1	Wolf-Hirschhorn syndrome candidate 1	HGNC Symbol	12766	0.96335	0.269828	0.000356662	0.00597616	131.177	65.4102
ENSTGUG00000011641	KATNBL1	katanin p80 subunit B-like 1	HGNC Symbol	26199	1.34518	0.377839	0.000370581	0.00617349	33.92	12.2436
ENSTGUG00000012634	NPAT	nuclear protein, ataxia-telangiectasia locus	HGNC Symbol	7896	1.15294	0.324138	0.000375184	0.00623815	88.3775	37.2537
ENSTGUG00000003480	SIRT1	sirtuin 1	HGNC Symbol	14929	-1.19266	0.33546	0.000377547	0.0062654	1746.36	4151.55	response to stress, regulation of cell death
ENSTGUG00000006399		Uncharacterized protein	UniProtKB/TrEMBL	H0Z7L5	-1.06954	0.301121	0.00038251	0.0063356	31.8014	73.3594
ENSTGUG00000003723	JMY	junction mediating and regulatory protein, p53 cofactor	HGNC Symbol	28916	-0.677734	0.191147	0.000391682	0.00647512	302.086	478.659	regulation of cell death
ENSTGUG00000012064	ANKRD46	ankyrin repeat domain 46	HGNC Symbol	27229	1.366	0.385351	0.000392863	0.00648225	244.406	80.3246
ENSTGUG00000016806		Uncharacterized protein	UniProtKB/TrEMBL	H1A2I2	1.12344	0.317922	0.000409782	0.00672292	75.4773	31.3354
ENSTGUG00000009199	SUDS3	suppressor of defective silencing 3 homolog (S. cerevisiae)	HGNC Symbol	29545	-0.865853	0.245485	0.00042013	0.00686627	638.106	1237.79	regulation of cell death
ENSTGUG00000008544		Uncharacterized protein	UniProtKB/TrEMBL	H0ZDY5	1.40251	0.397694	0.000420903	0.00686627	81.0002	27.1506
ENSTGUG00000001055	MAP3K8	Uncharacterized protein	UniProtKB/TrEMBL	H0YS26	1.44361	0.409568	0.000423955	0.00687715	905.775	275.856
ENSTGUG00000008344	NDUFA12	NADH-ubiquinone oxidoreductase-like (LOC100190378), mRNA	RefSeq mRNA	NM_001245602	0.696063	0.197679	0.000429623	0.0069547	1274.41	775.144	response to stress
ENSTGUG00000013508	POU2F1	POU class 2 homeobox 1	HGNC Symbol	9212	0.525517	0.149263	0.000430345	0.0069547	2619.15	1802.22
ENSTGUG00000011375	SELT	selenoprotein T (SELT), mRNA	RefSeq mRNA	NM_001199769	-0.890906	0.254012	0.000452624	0.0072875	1009.51	1917.55
ENSTGUG00000004964	RBM6	RNA binding motif protein 6	HGNC Symbol	9903	0.816774	0.233084	0.000457967	0.00734617	31366.9	17372.2
ENSTGUG00000009858	NDUFV2	NADH dehydrogenase (ubiquinone) flavoprotein 2, 24kDa	HGNC Symbol	7717	0.593969	0.169912	0.000472742	0.00755513	409.757	270.851
ENSTGUG00000000187	AFF4	AF4/FMR2 family, member 4	HGNC Symbol	17869	-0.653172	0.18708	0.000480476	0.00766456	145.324	232.755
ENSTGUG00000005020	COX10	cytochrome c oxidase assembly homolog 10 (yeast)	HGNC Symbol	2260	1.79418	0.514372	0.000486476	0.00774598	15.6574	2.58585
ENSTGUG00000011321	IFT88	Uncharacterized protein	UniProtKB/TrEMBL	H0ZM54	1.34104	0.384722	0.000490764	0.00779991	55.0907	18.31
ENSTGUG00000016931		Uncharacterized protein	UniProtKB/TrEMBL	H1A2V3	-1.4081	0.404316	0.000496427	0.00785565	21.3076	65.9849
ENSTGUG00000017273	MR1	Uncharacterized protein	UniProtKB/TrEMBL	H1A3T8	1.08376	0.311612	0.000505351	0.00795859	80387.9	34540.5
ENSTGUG00000006945	ACTR8	ARP8 actin-related protein 8 homolog (yeast)	HGNC Symbol	14672	0.686935	0.197625	0.000509037	0.00800206	518.074	330.197
ENSTGUG00000009736	NAPG	N-ethylmaleimide-sensitive factor attachment protein, gamma	HGNC Symbol	7642	0.565362	0.163326	0.000537054	0.00841191	1463.43	1012.89
ENSTGUG00000007315	MYT1	Uncharacterized protein	UniProtKB/TrEMBL	H0ZAH1	1.65167	0.477879	0.00054773	0.00856361	37.8341	7.71974
ENSTGUG00000010681	PPP2R3B	protein phosphatase 2, regulatory subunit B'', beta	HGNC Symbol	13417	0.99199	0.288041	0.000573344	0.00891563	612.558	279.456
ENSTGUG00000011860	RBM12B	RNA binding motif protein 12B	HGNC Symbol	32310	-0.593412	0.172319	0.000573833	0.00891563	896.582	1374.11
ENSTGUG00000005845	TIMM23B	Uncharacterized protein	UniProtKB/TrEMBL	H0Z610	0.644025	0.18703	0.000574371	0.00891563	1310.82	832.239
ENSTGUG00000004945	TTC3	Uncharacterized protein	UniProtKB/TrEMBL	H0Z3E0	1.05686	0.307555	0.000589649	0.00912005	5566.82	2541.52
ENSTGUG00000012152	DCAF13	DDB1 and CUL4 associated factor 13	HGNC Symbol	24535	0.7409	0.215824	0.000597173	0.00921992	2632.54	1538.85
ENSTGUG00000006043	FAM63B	family with sequence similarity 63, member B	HGNC Symbol	26954	-0.913185	0.266221	0.000603196	0.00927978	347.871	703.325
ENSTGUG00000009105	NUP205	Uncharacterized protein	UniProtKB/TrEMBL	H0ZFS3	0.808792	0.235833	0.000604675	0.009286	195.714	107.814
ENSTGUG00000013528	GPR89B	Uncharacterized protein	UniProtKB/TrEMBL	H0ZTI3	0.510375	0.148984	0.000613182	0.00939995	438.739	304.753
ENSTGUG00000012128	AZIN1	antizyme inhibitor 1	HGNC Symbol	16432	0.52981	0.154746	0.000617642	0.00941822	870.906	600.991
ENSTGUG00000006632	HELB	helicase (DNA) B	HGNC Symbol	17196	0.799023	0.233371	0.000617457	0.00941822	81.4654	45.7223
ENSTGUG00000011405	PFN2	profilin 2	HGNC Symbol	8882	-1.09888	0.321198	0.000623515	0.00949104	18.3237	41.8187
ENSTGUG00000001158	COL23A1	Uncharacterized protein	UniProtKB/TrEMBL	H0YSD3	-0.598547	0.17527	0.000637834	0.00966203	153.483	231.381
ENSTGUG00000013859		Uncharacterized protein	UniProtKB/TrEMBL	H0ZUH4	1.56066	0.457685	0.000649861	0.00980575	17.506	4.10919
ENSTGUG00000011724	RAB3GAP1	RAB3 GTPase activating protein subunit 1 (catalytic)	HGNC Symbol	17063	0.763835	0.224095	0.000653135	0.00983798	235.564	133.775
ENSTGUG00000012645	COX7A2	cytochrome c oxidase subunit VIIa polypeptide 2 (liver) (COX7A2), nuclear gene encoding mitochondrial protein, mRNA	RefSeq mRNA	NM_001198781	0.788392	0.231485	0.000659713	0.0098683	450.638	262.139
ENSTGUG00000000146	PIGG	phosphatidylinositol glycan anchor biosynthesis, class G	HGNC Symbol	25985	0.943969	0.27714	0.000658963	0.0098683	105.792	52.5703
ENSTGUG00000004077	SERPINC1	serpin peptidase inhibitor, clade C (antithrombin), member 1	HGNC Symbol	775	-0.938381	0.275467	0.00065799	0.0098683	54.6689	113.905
ENSTGUG00000000509		Uncharacterized protein	UniProtKB/TrEMBL	H0YQG0	0.714721	0.209893	0.000661241	0.00987408	239.352	142.585
ENSTGUG00000000419	TMEM136	Uncharacterized protein	UniProtKB/TrEMBL	H0YQ74	0.60322	0.177339	0.000670137	0.00996837	431.833	277.621
ENSTGUG00000011619	IL7	Uncharacterized protein	UniProtKB/TrEMBL	H0ZN01	1.72696	0.507756	0.000671014	0.00996837	12.5335	1.83544	immune system process, regulation of cell death
ENSTGUG00000010547	SF3A1	splicing factor 3a, subunit 1, 120kDa	HGNC Symbol	10765	-0.495834	0.145968	0.000681607	0.0101084	443.917	630.968
ENSTGUG00000010082	REV1	REV1, polymerase (DNA directed)	HGNC Symbol	14060	-0.624384	0.184023	0.000691406	0.0102012	1390.37	2101.2	response to stress
ENSTGUG00000006659	GCHFR	GTP cyclohydrolase I feedback regulator	HGNC Symbol	4194	0.624637	0.184136	0.000693174	0.0102098	859.236	557.332
ENSTGUG00000001624	MAPK13	Uncharacterized protein	UniProtKB/TrEMBL	H0YTR4	-1.07224	0.316194	0.000696207	0.0102371	26.5145	61.0658
ENSTGUG00000006204	FAM222B	family with sequence similarity 222, member B	HGNC Symbol	25563	-0.530598	0.15656	0.00070121	0.0102931	428.552	619.947
ENSTGUG00000010099	EIF5B	eukaryotic translation initiation factor 5B	HGNC Symbol	30793	-0.448149	0.132254	0.00070265	0.0102968	10041.9	13968.2
ENSTGUG00000006566	GLA	galactosidase, alpha	HGNC Symbol	4296	-1.23293	0.364306	0.000713542	0.0104062	17.0439	45.0141
ENSTGUG00000007275	PLCB2	phospholipase C, beta 2	HGNC Symbol	9055	0.924055	0.273046	0.000713728	0.0104062	62.8373	31.5175
ENSTGUG00000007742	ABCG2	Uncharacterized protein	UniProtKB/TrEMBL	H0ZBM8	1.46653	0.433792	0.000722951	0.010523	93.5987	28.9129
ENSTGUG00000009069	PDCD7	programmed cell death 7	HGNC Symbol	8767	-0.548403	0.162297	0.000727456	0.010553	211.439	314.823	regulation of cell death
ENSTGUG00000018486	RNF8	ring finger protein 8, E3 ubiquitin protein ligase	HGNC Symbol	10071	0.762048	0.225493	0.000726255	0.010553	200.8	115.47	immune system process, response to stress
ENSTGUG00000000361	ABCG4	ATP-binding cassette, sub-family G (WHITE), member 4	HGNC Symbol	13884	0.880567	0.260682	0.000730314	0.0105767	107706	56698.1
ENSTGUG00000004980		Uncharacterized protein	UniProtKB/TrEMBL	H0Z3H7	0.637842	0.189382	0.000757104	0.0109464	2120.62	1314.77
ENSTGUG00000006221	FLOT2	flotillin 2	HGNC Symbol	3758	0.540175	0.1606	0.000769675	0.0110856	1369.32	916.241
ENSTGUG00000005636		Uncharacterized protein	UniProtKB/TrEMBL	H0Z5E6	-1.43358	0.4264	0.000773628	0.0111109	26.1702	73.3797
ENSTGUG00000015741		Uncharacterized protein	UniProtKB/TrEMBL	H0ZZL6	-1.18706	0.353756	0.000791943	0.0113373	5446.11	13913.7
ENSTGUG00000005628	ZNFX1	zinc finger, NFX1-type containing 1	HGNC Symbol	29271	1.18987	0.355014	0.000803419	0.0114193	7460.12	3060.86
ENSTGUG00000000003	ZENK	early growth response 1 (EGR1), mRNA	RefSeq mRNA	NM_001080957	-1.09754	0.32822	0.000826029	0.0116888	26.2401	60.3905	immune system process
ENSTGUG00000008312	H3F3A	H3 histone, family 3A member (LOC100224650), mRNA	RefSeq mRNA	NM_001197298	-0.754942	0.22598	0.000835549	0.0118042	20343.2	33842.9
ENSTGUG00000005210	GNMT	glycine N-methyltransferase	HGNC Symbol	4415	1.38675	0.416304	0.000865058	0.0121417	68.451	20.7999
ENSTGUG00000013469	MRPL48	Uncharacterized protein	UniProtKB/TrEMBL	H0ZTC2	0.668606	0.200716	0.000865043	0.0121417	725.182	457.988
ENSTGUG00000004068	UBE2Q1	ubiquitin-conjugating enzyme E2Q family member 1	HGNC Symbol	15698	-0.684425	0.205598	0.000871733	0.0121958	1277.44	2146.47
ENSTGUG00000002978	FN1	fibronectin 1	HGNC Symbol	3778	-2.06897	0.622718	0.000892216	0.012461	2.48291	30.8961	response to stress
ENSTGUG00000013478	P2RY2	purinergic receptor P2Y, G-protein coupled, 2	HGNC Symbol	8541	0.941988	0.28382	0.000903519	0.0125592	93.5781	45.58
ENSTGUG00000013616	NXPE3	neurexophilin and PC-esterase domain family, member 3	HGNC Symbol	28238	0.72879	0.219857	0.00091695	0.012705	686.4	391.288
ENSTGUG00000011707	ALDH18A1	aldehyde dehydrogenase 18 family, member A1	HGNC Symbol	9722	0.792688	0.239536	0.00093543	0.0128866	303.367	168.318
ENSTGUG00000002319	SSR1	signal sequence receptor, alpha	HGNC Symbol	11323	0.687115	0.207662	0.00093691	0.0128866	598.955	375.968
ENSTGUG00000001350	GNT-VI	Uncharacterized protein	UniProtKB/TrEMBL	H0YSY1	-0.693244	0.209517	0.000937089	0.0128866	214.831	343.723
ENSTGUG00000018681					2.05644	0.621537	0.000937509	0.0128866	12.7592	0.661547
ENSTGUG00000011401	MICU2	mitochondrial calcium uptake 2	HGNC Symbol	31830	0.863527	0.261379	0.000954057	0.0129902	745.195	397.713
ENSTGUG00000001891	UBE2H	ubiquitin-conjugating enzyme E2H	HGNC Symbol	12484	-0.736787	0.223639	0.00098582	0.0133805	312.359	508.618
ENSTGUG00000000965	CSF1R	macrophage colony-stimulating factor 1 receptor precursor	RefSeq peptide	NP_001180189	-1.74648	0.531087	0.00100725	0.0135449	10.4505	66.2212	immune system process
ENSTGUG00000001089	RHOBTB3	Rho-related BTB domain containing 3 (RHOBTB3), mRNA	RefSeq mRNA	NM_001198813	0.636682	0.193587	0.00100592	0.0135449	1182.68	743.929
ENSTGUG00000005649	DDX27	DEAD (Asp-Glu-Ala-Asp) box polypeptide 27	HGNC Symbol	15837	1.23596	0.376345	0.00102304	0.0136711	1529.98	588.757
ENSTGUG00000001711	NUDT2	nudix (nucleoside diphosphate linked moiety X)-type motif 2	HGNC Symbol	8049	0.806807	0.245645	0.00102186	0.0136711	127.085	71.3403
ENSTGUG00000015806					1.37986	0.420053	0.00101993	0.0136711	27.7232	9.07135
ENSTGUG00000004752	ERN1	Uncharacterized protein	UniProtKB/TrEMBL	H0Z2X5	0.706327	0.21538	0.00104014	0.0138782	1347.75	804.175
ENSTGUG00000011506		Uncharacterized protein	UniProtKB/TrEMBL	H0ZMP0	0.970112	0.296574	0.00107143	0.0142517	418.433	188.008
ENSTGUG00000011810	DARS	aspartyl-tRNA synthetase	HGNC Symbol	2678	1.15636	0.354408	0.00110315	0.0146062	167.385	68.907
ENSTGUG00000012177	C6orf203	chromosome 6 open reading frame 203	HGNC Symbol	17971	1.26674	0.388656	0.00111693	0.0147435	36.4727	13.0165
ENSTGUG00000008223	MRPL38	mitochondrial ribosomal protein L38	HGNC Symbol	14033	0.745027	0.228957	0.00113788	0.0149744	453.616	264.511
ENSTGUG00000013482	GDPD5	glycerophosphodiester phosphodiesterase domain containing 5	HGNC Symbol	28804	-1.57709	0.484811	0.00114192	0.0149818	7.4721	31.1094
ENSTGUG00000000538	EXOG	endo/exonuclease (5'-3'), endonuclease G-like	HGNC Symbol	3347	1.65251	0.509252	0.00117461	0.0153178	34.7242	6.39223
ENSTGUG00000014522	ASXL2	additional sex combs like 2 (Drosophila)	HGNC Symbol	23805	-1.32066	0.407094	0.00117815	0.0153408	10.3349	30.2476
ENSTGUG00000006338	SH3GLB1	SH3-domain GRB2-like endophilin B1	HGNC Symbol	10833	0.444143	0.137096	0.00119676	0.0155596	522.459	379.789	regulation of cell death
ENSTGUG00000013420	TAF13	TAF13 RNA polymerase II, TATA box binding protein (TBP)-associated factor, 18kDa (TAF13), transcript variant 1, mRNA	RefSeq mRNA	NM_001198577	0.812145	0.251134	0.00122109	0.0158284	335.979	185.56
ENSTGUG00000000494	CRYZL1	crystallin, zeta (quinone reductase)-like 1	HGNC Symbol	2420	1.17613	0.363894	0.00122898	0.0158831	141.088	54.5929
ENSTGUG00000008995	PRPF38A	pre-mRNA processing factor 38A	HGNC Symbol	25930	0.529196	0.164145	0.00126432	0.0162669	1142.23	778.636
ENSTGUG00000012775		Uncharacterized protein	UniProtKB/TrEMBL	H0ZRA9	1.83798	0.570642	0.00127788	0.0163925	28.6333	3.46135
ENSTGUG00000001814	BLVRA	Uncharacterized protein	UniProtKB/TrEMBL	H0YUA1	0.513141	0.159371	0.00128285	0.0164319	1017.38	701.92
ENSTGUG00000004203	SDE2	SDE2 telomere maintenance homolog (S. pombe)	HGNC Symbol	26643	-0.630427	0.195934	0.00129288	0.0165358	2076.41	3224.2
ENSTGUG00000006672	ZSWIM7	zinc finger, SWIM-type containing 7	HGNC Symbol	26993	0.776596	0.241555	0.00130449	0.0166352	213.835	134.339	response to stress
ENSTGUG00000003368	IL1B	interleukin 1, beta	HGNC Symbol	5992	-1.38333	0.430943	0.00132734	0.0168519	31.6128	88.4768	immune system process, response to stress, regulation of cell death
ENSTGUG00000010261	GGPS1	geranylgeranyl diphosphate synthase 1	HGNC Symbol	4249	-0.605332	0.188699	0.00133693	0.0169488	204.49	307.931
ENSTGUG00000009061	COA7	cytochrome c oxidase assembly factor 7	HGNC Symbol	25716	-0.762506	0.238101	0.00136266	0.0172498	288.923	504.989
ENSTGUG00000008213	EEA1	early endosome antigen 1	HGNC Symbol	3185	0.829946	0.259203	0.0013652	0.0172566	517.064	277.298
ENSTGUG00000017299	SCYL1BP1	Uncharacterized protein	UniProtKB/TrEMBL	H1A3W2	0.731633	0.228553	0.00136876	0.0172763	94.1892	56.2268
ENSTGUG00000002998	DAD1	defender against cell death 1-like (LOC100190043), mRNA	RefSeq mRNA	NM_001245387	0.774624	0.242347	0.00139183	0.0174909	253.86	145.673	regulation of cell death
ENSTGUG00000006905	SART3	squamous cell carcinoma antigen recognized by T cells 3	HGNC Symbol	16860	-0.613609	0.191935	0.0013888	0.0174909	563.673	862.942
ENSTGUG00000008224	TMEM41B	transmembrane protein 41B	HGNC Symbol	28948	0.987432	0.308905	0.0013908	0.0174909	179.294	82.8958
ENSTGUG00000001540	BDP1	B double prime 1, subunit of RNA polymerase III transcription initiation factor IIIB	HGNC Symbol	13652	-0.561756	0.17581	0.00139714	0.0175322	443.507	670.513
ENSTGUG00000007737	C5orf49	chromosome 5 open reading frame 49	HGNC Symbol	27028	1.80291	0.564486	0.00140363	0.0175881	21.7298	3.75533
ENSTGUG00000001051	KXD1	KxDL motif containing 1	HGNC Symbol	28420	0.682729	0.21403	0.00142331	0.0177805	2173.04	1329.39
ENSTGUG00000004155	TMEM63A	transmembrane protein 63A	HGNC Symbol	29118	0.769086	0.24113	0.00142516	0.0177805	399.326	223.742
ENSTGUG00000007693	RNFT1	ring finger protein, transmembrane 1	HGNC Symbol	30206	-1.13141	0.355249	0.00144837	0.0180182	21.632	49.4694
ENSTGUG00000013563	UVRAG	UV radiation resistance associated	HGNC Symbol	12640	0.936199	0.294183	0.00146074	0.0181459	512.651	257.254
ENSTGUG00000018767	ND6	NADH dehydrogenase subunit 6 (mitochondrion)	RefSeq peptide	YP_514831	1.1598	0.364589	0.00146701	0.0181977	158.676	68.0458
ENSTGUG00000008767	PLOD2	procollagen-lysine, 2-oxoglutarate 5-dioxygenase 2	HGNC Symbol	9082	1.20323	0.379108	0.00150438	0.0186078	133.672	42.1792	response to stress
ENSTGUG00000005329	GTF3C5	general transcription factor IIIC, polypeptide 5, 63kDa	HGNC Symbol	4668	0.852383	0.268609	0.00150706	0.0186143	70.5092	37.3322
ENSTGUG00000003165	DOCK11	dedicator of cytokinesis 11	HGNC Symbol	23483	-0.844626	0.266979	0.0015581	0.0191083	82.7632	149.827
ENSTGUG00000017869	tgu-mir-29b-1	tgu-mir-29b-1	miRBase	MI0013830	-1.05914	0.33601	0.00162092	0.0197665	17.3983	36.8296
ENSTGUG00000003693	CMTM6	CKLF-like MARVEL transmembrane domain containing 6	HGNC Symbol	19177	1.08811	0.345369	0.00162959	0.0198443	624.318	278.339
ENSTGUG00000008890	BLOC1S4	biogenesis of lysosomal organelles complex-1, subunit 4, cappuccino	HGNC Symbol	24206	0.561122	0.178156	0.00163493	0.0198814	1051.21	696.73	response to stress
ENSTGUG00000000368	NHP2	NHP2 ribonucleoprotein	HGNC Symbol	14377	0.548231	0.174095	0.00163806	0.0198914	362.811	247.79
ENSTGUG00000003384	CKAP2L	cytoskeleton associated protein 2-like	HGNC Symbol	26877	-0.793046	0.251901	0.00164253	0.0199176	102.124	183.688
ENSTGUG00000005301	NUTF2	nuclear transport factor 2	HGNC Symbol	13722	0.853029	0.271708	0.00169233	0.0204637	266.855	142.856
ENSTGUG00000003059	PLS3	plastin 3	HGNC Symbol	9091	1.32432	0.421877	0.00169466	0.0204637	49.3115	13.6507
ENSTGUG00000014415		Uncharacterized protein	UniProtKB/TrEMBL	H0ZVY9	-1.91575	0.610468	0.00170005	0.0205002	1.923	14.2711
ENSTGUG00000004902	KLHDC3	kelch domain containing 3	HGNC Symbol	20704	0.405895	0.129368	0.00170379	0.0205166	684.266	513.55
ENSTGUG00000000990	GPN2	GPN-loop GTPase 2	HGNC Symbol	25513	1.16891	0.372624	0.0017071	0.020528	140.051	53.9066
ENSTGUG00000015937	AGPS	Uncharacterized protein	UniProtKB/TrEMBL	H1A049	-1.44978	0.462267	0.00171131	0.02055	11.296	35.5997
ENSTGUG00000013051	EXOC5	exocyst complex component 5	HGNC Symbol	10696	0.682896	0.218009	0.00173371	0.0207901	145.294	88.4037
ENSTGUG00000009632	AFG3L2	AFG3-like AAA ATPase 2	HGNC Symbol	315	-0.46073	0.147252	0.00175493	0.0210154	1217.23	1690.74	regulation of cell death
ENSTGUG00000012067	PABPC1	Uncharacterized protein	UniProtKB/TrEMBL	H0ZPA7	-0.723515	0.231299	0.00175968	0.0210432	7791.98	12904
ENSTGUG00000013798		Uncharacterized protein	UniProtKB/TrEMBL	H0ZUB1	1.54662	0.49497	0.00177994	0.0212268	19.5101	5.14871
ENSTGUG00000005928	ING5	inhibitor of growth family, member 5	HGNC Symbol	19421	-0.43697	0.140315	0.00184446	0.0218882	3646.51	4947.8	regulation of cell death
ENSTGUG00000015012	NDUFA4	Uncharacterized protein	UniProtKB/TrEMBL	H0ZXM2	0.886491	0.284677	0.00184554	0.0218882	133.842	68.9032
ENSTGUG00000015999		Uncharacterized protein	UniProtKB/TrEMBL	H1A0A9	-1.32501	0.425497	0.00184544	0.0218882	20.5933	65.2989
ENSTGUG00000005001					1.91452	0.616602	0.00190309	0.0224476	47.2205	2.57656
ENSTGUG00000011482	KIAA1551	KIAA1551	HGNC Symbol	25559	-0.895061	0.28857	0.00192405	0.0226023	1912.83	3319.37
ENSTGUG00000008272	MRPL42	mitochondrial ribosomal protein L42	HGNC Symbol	14493	0.761454	0.245473	0.00192229	0.0226023	113.992	66.3952
ENSTGUG00000016694		Uncharacterized protein	UniProtKB/TrEMBL	H1A275	-1.35569	0.437572	0.00194698	0.0227789	9.33183	26.5224
ENSTGUG00000012805		Uncharacterized protein	UniProtKB/TrEMBL	H0ZRE1	-1.60423	0.517984	0.00195451	0.022836	8.58523	33.5379
ENSTGUG00000008505	UFD1L	Uncharacterized protein	UniProtKB/TrEMBL	H0ZDX0	0.401776	0.129835	0.00197132	0.0230014	1439.83	1093
ENSTGUG00000007369	BLOC1S6	biogenesis of lysosomal organelles complex-1, subunit 6, pallidin	HGNC Symbol	8549	-0.954796	0.308724	0.00198332	0.0231102	40.4434	81.084	immune system process, response to stress
ENSTGUG00000001289	PTGR1	prostaglandin reductase 1	HGNC Symbol	18429	-1.41451	0.457545	0.00199137	0.0231728	87.4633	242.284
ENSTGUG00000017533	RHOC	ras homolog family member C	HGNC Symbol	669	1.19968	0.388398	0.0020097	0.0233233	102.461	39.6228
ENSTGUG00000013118		Uncharacterized protein	UniProtKB/TrEMBL	H0ZSB3	1.74888	0.566163	0.0020083	0.0233233	2945.88	317.507
ENSTGUG00000007910	IKZF1	IKAROS family zinc finger 1 (Ikaros)	HGNC Symbol	13176	0.629618	0.20391	0.0020169	0.0233654	698.192	441.525	immune system process
ENSTGUG00000002683		Uncharacterized protein	UniProtKB/TrEMBL	H0YWT4	-1.77342	0.574539	0.00202397	0.0233947	4.6815	22.2333
ENSTGUG00000010081	EGLN1	egl-9 family hypoxia-inducible factor 1	HGNC Symbol	1232	-0.565595	0.183719	0.00207984	0.0238492	388.569	598.466	response to stress
ENSTGUG00000002842	ENOPH1	enolase-phosphatase 1	HGNC Symbol	24599	-0.947724	0.308125	0.00209954	0.0240432	71.6712	137.477
ENSTGUG00000002591	ZNF618	zinc finger protein 618	HGNC Symbol	29416	0.985663	0.320544	0.00210524	0.0240766	37.7449	18.0627
ENSTGUG00000012366	EPSTI1	epithelial stromal interaction 1 (breast)	HGNC Symbol	16465	1.52758	0.497448	0.00213467	0.0243809	1608.62	337.163
ENSTGUG00000018181		Uncharacterized protein	UniProtKB/TrEMBL	H1A5W4	1.81971	0.593041	0.00215177	0.0245437	11.9259	1.26275
ENSTGUG00000002205	MED1	mediator complex subunit 1	HGNC Symbol	9234	-0.672244	0.21943	0.00218695	0.0248467	199.14	318.535	immune system process, regulation of cell death
ENSTGUG00000004224	CFHR5	Uncharacterized protein	UniProtKB/TrEMBL	H0Z1B6	-1.66033	0.542197	0.00219698	0.0249279	9.95279	39.6448
ENSTGUG00000013205	GSTK1	glutathione S-transferase kappa 1	HGNC Symbol	16906	0.697786	0.228034	0.00221332	0.025028	650.44	398.044
ENSTGUG00000006696	NDUFB10	NADH dehydrogenase (ubiquinone) 1 beta subcomplex, 10, 22kDa	HGNC Symbol	7696	0.738937	0.241497	0.00221471	0.025028	474.671	261.67
ENSTGUG00000004934		Uncharacterized protein	UniProtKB/TrEMBL	H0Z3D8	1.06221	0.347412	0.00223188	0.0251261	1488.61	646.831
ENSTGUG00000005220		Uncharacterized protein	UniProtKB/TrEMBL	H0Z473	1.8048	0.590787	0.00225128	0.0252787	52.9337	3.28474
ENSTGUG00000007178	ELOVL1	ELOVL fatty acid elongase 1	HGNC Symbol	14418	0.585553	0.192022	0.00229299	0.0256861	310.205	203.022
ENSTGUG00000017254	C1ORF50	uncharacterized LOC100189996 (LOC100189996), mRNA	RefSeq mRNA	NM_001245262	0.771107	0.252877	0.00229351	0.0256861	293.331	178.702
ENSTGUG00000004636	MTM1	myotubularin 1	HGNC Symbol	7448	-0.633401	0.207867	0.00231023	0.0258399	752.415	1162.15
ENSTGUG00000001539	SELL	Uncharacterized protein	UniProtKB/TrEMBL	H0YTI4	0.703218	0.230934	0.00232602	0.0259529	108.876	65.6888
ENSTGUG00000000435		Uncharacterized protein	UniProtKB/TrEMBL	H0YQ89	1.33021	0.437976	0.00238798	0.0265567	70.9226	21.0912
ENSTGUG00000010228	C10orf32	Uncharacterized protein	UniProtKB/TrEMBL	H0ZIY2	0.954985	0.314693	0.00240809	0.0266928	61.1687	28.5174
ENSTGUG00000007282	FOXO4	forkhead box O4	HGNC Symbol	7139	-0.934737	0.308217	0.00242355	0.0267954	180.04	367.224	response to stress
ENSTGUG00000000036	SLC37A4	solute carrier family 37 (glucose-6-phosphate transporter), member 4	HGNC Symbol	4061	-0.772944	0.254937	0.00243017	0.0268343	48.0577	84.3	immune system process
ENSTGUG00000010327	NDUFB3	NADH dehydrogenase (ubiquinone) 1 beta subcomplex, 3, 12kDa (NDUFB3), nuclear gene encoding mitochondrial protein, mRNA	RefSeq mRNA	NM_001245873	0.559858	0.184713	0.0024378	0.0268843	1858.02	1253.28
ENSTGUG00000010010	AK4	adenylate kinase 4	HGNC Symbol	363	-0.918925	0.303422	0.0024574	0.0270476	207.7	392.94
ENSTGUG00000000628	RNF126	ring finger protein 126	HGNC Symbol	21151	1.28338	0.423789	0.00245887	0.0270476	770.408	286.235
ENSTGUG00000015853	ME2	malic enzyme 2, NAD(+)-dependent, mitochondrial	HGNC Symbol	6984	1.09254	0.36124	0.00249111	0.0273326	34.5189	15.0122
ENSTGUG00000011306	DRAM1	DNA-damage regulated autophagy modulator 1	HGNC Symbol	25645	1.25489	0.415042	0.00249852	0.0273793	89.6457	30.8356	regulation of cell death
ENSTGUG00000004483	ASCC1	activating signal cointegrator 1 complex subunit 1	HGNC Symbol	24268	0.587659	0.194395	0.00250272	0.0273906	260.883	174.334
ENSTGUG00000012864	ELOVL5	ELOVL fatty acid elongase 5	HGNC Symbol	21308	0.773039	0.256056	0.00253596	0.0277192	1184.98	654.539
ENSTGUG00000014383					1.66739	0.552505	0.00254561	0.0277896	11.9636	1.98905
ENSTGUG00000013313	PINX1	PIN2/TERF1 interacting, telomerase inhibitor 1	HGNC Symbol	30046	1.35484	0.449167	0.00255854	0.0278604	40.4299	12.0159
ENSTGUG00000003943	MTURN	maturin, neural progenitor differentiation regulator homolog (Xenopus)	HGNC Symbol	25457	1.53494	0.509279	0.00257878	0.0280455	16.8305	4.18764
ENSTGUG00000007825	HMCES	5-hydroxymethylcytosine (hmC) binding, ES cell-specific	HGNC Symbol	24446	0.962048	0.319289	0.00258599	0.0280885	44.5717	21.1472
ENSTGUG00000007722	KCNK5	potassium channel, subfamily K, member 5	HGNC Symbol	6280	0.996439	0.330984	0.00260789	0.0282555	80.4108	37.0733
ENSTGUG00000011748	MEIS2	Meis homeobox 2	HGNC Symbol	7001	1.28402	0.426651	0.00261641	0.0283122	36.374	11.9315
ENSTGUG00000012753	YY1	Uncharacterized protein	UniProtKB/TrEMBL	H0ZR87	-0.55178	0.183487	0.00263677	0.0284969	1312.33	1946.63	response to stress
ENSTGUG00000000748	PCSK5	proprotein convertase subtilisin/kexin type 5	HGNC Symbol	8747	0.772378	0.2569	0.00264246	0.0285227	95.6096	55.2748
ENSTGUG00000002538	MRPL33	mitochondrial ribosomal protein L33 (MRPL33), nuclear gene encoding mitochondrial protein, mRNA	RefSeq mRNA	NM_001198795	0.761764	0.253484	0.00265431	0.0285793	145.482	84.2518
ENSTGUG00000000556	NUP98	nucleoporin 98kDa	HGNC Symbol	8068	-0.818996	0.273016	0.0027015	0.0289792	696.651	1249.75
ENSTGUG00000001516	DDX58	DEAD (Asp-Glu-Ala-Asp) box polypeptide 58	HGNC Symbol	19102	1.08227	0.361438	0.0027504	0.0294672	2855.06	1172.96	response to stress
ENSTGUG00000001632	PFDN1	prefoldin 1-like (LOC100190395), mRNA	RefSeq mRNA	NM_001245648	0.859282	0.287094	0.00276216	0.0295199	1326.48	708.482	immune system process
ENSTGUG00000003103	FKBP6	FK506 binding protein 6, 36kDa	HGNC Symbol	3722	1.13037	0.378674	0.00283521	0.0301728	76.2185	30.3507
ENSTGUG00000009536	TRIM25	tripartite motif containing 25	HGNC Symbol	12932	1.34025	0.449256	0.00285192	0.0302627	704.606	221.35
ENSTGUG00000003511		Uncharacterized protein	UniProtKB/TrEMBL	H0YZ83	0.53906	0.1807	0.00285266	0.0302627	880.525	593.699
ENSTGUG00000008771	OSBPL9	Oxysterol-binding protein	UniProtKB/TrEMBL	H0ZEQ9	0.727509	0.244153	0.00288504	0.030467	266.044	152.238
ENSTGUG00000005357	PER2	Uncharacterized protein	UniProtKB/TrEMBL	H0Z4Q9	-0.583177	0.195722	0.00288601	0.030467	808.993	1222.72
ENSTGUG00000006939	ISCU	iron-sulfur cluster assembly enzyme	HGNC Symbol	29882	-1.27273	0.427229	0.00289163	0.0304891	2680.23	7022.1
ENSTGUG00000011673	RAB19	RAB19, member RAS oncogene family	HGNC Symbol	19982	-0.993634	0.333703	0.00290514	0.0305942	74.2576	176.51
ENSTGUG00000013890		Uncharacterized protein	UniProtKB/TrEMBL	H0ZUJ2	0.404168	0.135875	0.00293409	0.0307866	1646.78	1226.56
ENSTGUG00000016960		Uncharacterized protein	UniProtKB/TrEMBL	H1A2Y2	1.32654	0.44648	0.00296738	0.0310981	40.4812	11.2788
ENSTGUG00000009270	FHIT	fragile histidine triad	HGNC Symbol	3701	1.70024	0.572363	0.00297263	0.0311154	9.93163	0.964357	regulation of cell death
ENSTGUG00000004555		Uncharacterized protein	UniProtKB/TrEMBL	H0Z291	1.50285	0.50616	0.00298657	0.0312235	26.2393	5.42787
ENSTGUG00000005729	TNPO1	transportin 1	HGNC Symbol	6401	0.43486	0.146552	0.00300456	0.0313737	1029.96	766.091
ENSTGUG00000011074	TFPI	tissue factor pathway inhibitor (lipoprotein-associated coagulation inhibitor)	HGNC Symbol	11760	-0.727539	0.245397	0.0030293	0.0315939	789.319	1254.35
ENSTGUG00000010449	IRAK2	Uncharacterized protein	UniProtKB/TrEMBL	H0ZJK9	-1.11259	0.375873	0.00307617	0.0320055	44.9372	101.755
ENSTGUG00000010859	TPP2	tripeptidyl peptidase II	HGNC Symbol	12016	0.593418	0.200639	0.0031	0.0322147	694.143	461.749
ENSTGUG00000006678	AP3M1	adaptor-related protein complex 3, mu 1 subunit	HGNC Symbol	569	0.703522	0.238432	0.00317139	0.032917	321.536	185.461
ENSTGUG00000016902		Uncharacterized protein	UniProtKB/TrEMBL	H1A2S5	1.83667	0.62306	0.00320021	0.0331763	18.4205	0.810746
ENSTGUG00000010375	CBY1	chibby homolog 1 (Drosophila)	HGNC Symbol	1307	-1.6021	0.543788	0.00321715	0.0333088	4.33817	19.2377
ENSTGUG00000006320	KNTC1	kinetochore associated 1	HGNC Symbol	17255	-1.28228	0.435283	0.0032207	0.0333088	36.6163	108.068
ENSTGUG00000006453	SSH2	slingshot protein phosphatase 2	HGNC Symbol	30580	-0.552505	0.187921	0.00328115	0.0337724	458.003	692.653
ENSTGUG00000017352	CACNA1E	calcium channel, voltage-dependent, R type, alpha 1E subunit	HGNC Symbol	1392	1.85085	0.630422	0.00332588	0.034111	9.92179	0.452009	response to stress
ENSTGUG00000004428	MCU	mitochondrial calcium uniporter	HGNC Symbol	23526	0.935015	0.318445	0.00332274	0.034111	75.9082	36.3947
ENSTGUG00000010380	DMC1	Uncharacterized protein	UniProtKB/TrEMBL	H0ZJE4	-1.05921	0.360885	0.0033351	0.034165	159.905	364.784	response to stress
ENSTGUG00000000983	FLT4	fms-related tyrosine kinase 4	HGNC Symbol	3767	-1.75937	0.599779	0.00335306	0.0343083	2.41851	13.2738	regulation of cell death
ENSTGUG00000006688	ADNP2	ADNP homeobox 2	HGNC Symbol	23803	-0.570253	0.1946	0.00338544	0.0345987	287.558	413.412	response to stress, regulation of cell death
ENSTGUG00000005986	ATXN1	ataxin 1	HGNC Symbol	10548	1.61434	0.551389	0.00341394	0.0347789	12.3568	1.98464
ENSTGUG00000001048	MTPAP	mitochondrial poly(A) polymerase	HGNC Symbol	25532	0.701219	0.239514	0.00341507	0.0347789	77.0341	45.9783
ENSTGUG00000017809	SNORA16	Small nucleolar RNA SNORA16B/SNORA16A family	RFAM	RF00190	-1.58351	0.54116	0.00343188	0.0348673	5.7024	20.2102
ENSTGUG00000017534	MOV10	Mov10, Moloney leukemia virus 10, homolog (mouse)	HGNC Symbol	7200	1.34142	0.458695	0.00345093	0.0349786	1336.62	424.355
ENSTGUG00000017267	PPIH	peptidylprolyl isomerase H (cyclophilin H)	HGNC Symbol	14651	0.666239	0.227795	0.00344749	0.0349786	912.848	568.082
ENSTGUG00000014589		Uncharacterized protein	UniProtKB/TrEMBL	H0ZWG2	-0.893513	0.305819	0.00348121	0.0352442	21.9587	42.7667
ENSTGUG00000011243	YTHDF3	YTH domain family, member 3	HGNC Symbol	26465	-0.419094	0.143761	0.00355457	0.0359028	440.51	594.493
ENSTGUG00000008045	TPRA1	Uncharacterized protein	UniProtKB/TrEMBL	H0ZCI5	0.630365	0.216304	0.00356543	0.0359705	465.795	298.195
ENSTGUG00000013609	IFT57	Uncharacterized protein	UniProtKB/TrEMBL	H0ZTR6	-1.14605	0.393877	0.00361811	0.0364594	18.7124	46.4075
ENSTGUG00000010468	SOX10	SRY (sex determining region Y)-box 10	HGNC Symbol	11190	-1.76023	0.606729	0.0037177	0.0373324	2.57068	16.8828	regulation of cell death
ENSTGUG00000000313	ATP6V0E1	ATPase, H+ transporting, lysosomal 9kDa, V0 subunit e1	HGNC Symbol	863	-0.772121	0.266288	0.00373681	0.0374182	5772.55	10121.1
ENSTGUG00000004666	POLG2	polymerase (DNA directed), gamma 2, accessory subunit	HGNC Symbol	9180	-0.788628	0.272	0.00373922	0.0374182	442.187	813.972	response to stress
ENSTGUG00000005742	NDUFV3	Uncharacterized protein	UniProtKB/TrEMBL	H0Z5Q2	0.68446	0.236104	0.0037438	0.0374207	606.164	372.201
ENSTGUG00000009413	BCL6	B-cell CLL/lymphoma 6	HGNC Symbol	1001	-0.989421	0.341541	0.00376836	0.037536	347.942	746.616	immune system process, response to stress, regulation of cell death
ENSTGUG00000006398	RAD9B	RAD9 homolog B (S. pombe)	HGNC Symbol	21700	-1.35124	0.468124	0.00389541	0.0386679	42.4323	129.529	response to stress
ENSTGUG00000000374	CTDSPL	Uncharacterized protein	UniProtKB/TrEMBL	H0YQ29	-1.08422	0.375908	0.00392302	0.0388527	15.2875	34.6437
ENSTGUG00000008684	EXOC3	exocyst complex component 3	HGNC Symbol	30378	0.34542	0.119794	0.0039335	0.0388693	1764.11	1408.96
ENSTGUG00000002259		Uncharacterized protein	UniProtKB/TrEMBL	H0YVK5	-0.79044	0.274858	0.00402988	0.0396838	55.6456	95.2722
ENSTGUG00000013559		Uncharacterized protein	UniProtKB/TrEMBL	H0ZTL4	1.69234	0.588612	0.00403851	0.0397235	22.3376	3.76416
ENSTGUG00000003582	JMJD8	jumonji domain containing 8 (JMJD8), mRNA	RefSeq mRNA	NM_001159400	-0.663844	0.231199	0.00408775	0.0401165	209.327	329.681
ENSTGUG00000005235	IP6K1	inositol hexakisphosphate kinase 1	HGNC Symbol	18360	0.755342	0.263325	0.00412444	0.0404307	256.405	146.165
ENSTGUG00000015692	TUBB6	Uncharacterized protein	UniProtKB/TrEMBL	H0ZZF9	-0.967189	0.337496	0.00415979	0.0407311	161.129	349.922
ENSTGUG00000007872	ZFAND4	zinc finger, AN1-type domain 4	HGNC Symbol	23504	-0.380326	0.132911	0.00421631	0.0410983	441.983	576.718
ENSTGUG00000008284	CRADD	CASP2 and RIPK1 domain containing adaptor with death domain	HGNC Symbol	2340	0.93743	0.327774	0.00423652	0.0412025	46.2759	22.2338	response to stress, regulation of cell death
ENSTGUG00000018738					1.36106	0.476031	0.00424732	0.041261	32.6033	8.68409
ENSTGUG00000001254	HSDL2	Uncharacterized protein	UniProtKB/TrEMBL	H0YSN7	0.845396	0.295866	0.00427186	0.0414064	699.02	393.805
ENSTGUG00000001377	RAD50	RAD50 homolog (S. cerevisiae)	HGNC Symbol	9816	1.47642	0.517434	0.00432618	0.0418859	215.613	57.8193	response to stress
ENSTGUG00000001713	SMPD2	sphingomyelin phosphodiesterase 2, neutral membrane (neutral sphingomyelinase)	HGNC Symbol	11121	1.23323	0.432474	0.00435023	0.0420717	806.266	249.136
ENSTGUG00000011504		Uncharacterized protein	UniProtKB/TrEMBL	H0ZMN2	0.697857	0.244904	0.0043787	0.0422525	81.589	50.1244	regulation of cell death
ENSTGUG00000009135	PCID2	PCI domain containing 2	HGNC Symbol	25653	-0.644727	0.226797	0.00447259	0.0429667	1701.96	2727.61	immune system process, regulation of cell death
ENSTGUG00000009238	TOB1	transducer of ERBB2, 1	HGNC Symbol	11979	-1.05796	0.372209	0.00447794	0.0429704	108.295	221.565
ENSTGUG00000007401	FTO	fat mass and obesity associated	HGNC Symbol	24678	1.70322	0.599828	0.00451815	0.0432601	8.1131	0.661547	response to stress
ENSTGUG00000010088	GGT1	Uncharacterized protein	UniProtKB/TrEMBL	H0ZIK1	-1.89976	0.669754	0.00456092	0.0436214	1.20758	27.1695
ENSTGUG00000003998	ISY1	Uncharacterized protein	UniProtKB/TrEMBL	H0Z0M3	-0.534706	0.188581	0.00457668	0.0437237	253.973	376.105
ENSTGUG00000012261	C12orf4	chromosome 12 open reading frame 4	HGNC Symbol	1184	1.04815	0.370367	0.00465442	0.0444173	64.5003	27.5169
ENSTGUG00000007424	ZBTB34	zinc finger and BTB domain containing 34	HGNC Symbol	31446	-0.931039	0.329232	0.00468523	0.0445571	47.209	101.382
ENSTGUG00000006561	SLC9A3R2	solute carrier family 9, subfamily A (NHE3, cation proton antiporter 3), member 3 regulator 2	HGNC Symbol	11076	-0.483951	0.171257	0.00471516	0.044652	439.954	625.482
ENSTGUG00000016126	SARNP	SAP domain containing ribonucleoprotein	HGNC Symbol	24432	0.685071	0.242612	0.00474679	0.0449023	304.433	185.031
ENSTGUG00000012732		stem cell antigen 2-like (LOC100190135), mRNA	RefSeq mRNA	NM_001245635	-1.8364	0.650787	0.00477526	0.045073	1.85193	19.6496
ENSTGUG00000003736	CENPE	centromere protein E, 312kDa	HGNC Symbol	1856	1.69166	0.599798	0.00479678	0.045156	14.7787	1.22053
ENSTGUG00000017313		Phosphohistidine phosphatase 1-like (LOC100189978), mRNA	RefSeq mRNA	NM_001245205	0.775987	0.275189	0.00480494	0.045156	220.62	120.482
ENSTGUG00000008069	SLC10A4	solute carrier family 10, member 4	HGNC Symbol	22980	1.04738	0.371403	0.00480162	0.045156	56.8274	23.9014
ENSTGUG00000003471	DNAJC12	DnaJ (Hsp40) homolog, subfamily C, member 12	HGNC Symbol	28908	-1.34957	0.478979	0.00483833	0.0452041	247.031	752.12
ENSTGUG00000013108	ERO1L	ERO1-like (S. cerevisiae)	HGNC Symbol	13280	1.14302	0.40561	0.00483203	0.0452041	147.527	54.38	response to stress, regulation of cell death
ENSTGUG00000012770	PHF3	PHD finger protein 3	HGNC Symbol	8921	-0.476005	0.16891	0.00483096	0.0452041	9581.45	13401.8
ENSTGUG00000005726	TARSL2	threonyl-tRNA synthetase-like 2	HGNC Symbol	24728	1.02003	0.361887	0.00482276	0.0452041	37.5249	16.7807
ENSTGUG00000009648	TUBB6	Uncharacterized protein	UniProtKB/TrEMBL	H0ZH81	-0.870132	0.308842	0.00484143	0.0452041	97.3598	185.845
ENSTGUG00000006045	C21orf33	chromosome 21 open reading frame 33	HGNC Symbol	1273	0.620392	0.22038	0.00487616	0.0454792	2448.49	1558.1
ENSTGUG00000013566	C11orf30	Uncharacterized protein	UniProtKB/TrEMBL	H0ZTM1	-0.407441	0.144755	0.00488234	0.0454878	991.945	1310.85
ENSTGUG00000002572	STAT5A	Signal transducer and activator of transcription	UniProtKB/TrEMBL	H0YWJ7	1.10171	0.391758	0.00492	0.045691	540.95	214.487
ENSTGUG00000012594	ST3GAL1	ST3 beta-galactoside alpha-2,3-sialyltransferase 1	HGNC Symbol	10862	1.08381	0.385476	0.00492949	0.04573	143.843	53.7728
ENSTGUG00000008967	BDH1	3-hydroxybutyrate dehydrogenase, type 1	HGNC Symbol	1027	0.976262	0.347379	0.00494858	0.0458579	238.993	97.4502
ENSTGUG00000004738	SRF	serum response factor (c-fos serum response element-binding transcription factor)	HGNC Symbol	11291	-0.839509	0.299151	0.00501137	0.0463405	32.4992	59.7388	immune system process, response to stress
ENSTGUG00000002997	SDR39U1	short chain dehydrogenase/reductase family 39U, member 1	HGNC Symbol	20275	1.55099	0.552791	0.00502021	0.0463726	16.5484	2.7998
ENSTGUG00000011777	CNGB3	cyclic nucleotide gated channel beta 3	HGNC Symbol	2153	1.28023	0.457738	0.00516004	0.047591	18.978	6.45698
ENSTGUG00000009524	DGKE	diacylglycerol kinase, epsilon 64kDa	HGNC Symbol	2852	0.348084	0.124633	0.00522415	0.0480511	493.866	386.653
ENSTGUG00000008416	SRSF1	serine/arginine-rich splicing factor 1	HGNC Symbol	10780	-0.448537	0.160917	0.0053137	0.0487192	921.242	1250
ENSTGUG00000001342	YARS	tyrosyl-tRNA synthetase	HGNC Symbol	12840	0.804822	0.288787	0.00532145	0.0487386	473.673	263.233
ENSTGUG00000000284	AP3D1	adaptor-related protein complex 3, delta 1 subunit	HGNC Symbol	568	-0.390427	0.140205	0.00535807	0.0489356	1462.51	1998.03	immune system process
ENSTGUG00000002339	TMEM141	transmembrane protein 141	HGNC Symbol	28211	1.04885	0.376667	0.00535993	0.0489356	76.0495	31.298
ENSTGUG00000004262	FOCAD	focadhesin	HGNC Symbol	23377	0.637348	0.228963	0.00537537	0.0490247	564.642	364.449
ENSTGUG00000009385	DDX47	DEAD (Asp-Glu-Ala-Asp) box polypeptide 47	HGNC Symbol	18682	-0.424448	0.152619	0.0054176	0.0493578	1614.66	2258.68	regulation of cell death
ENSTGUG00000010251	NT5C2	5'-nucleotidase, cytosolic II	HGNC Symbol	8022	1.17311	0.422017	0.0054399	0.0494568	46.9792	17.1872
ENSTGUG00000006995	VPS8	vacuolar protein sorting 8 homolog (S. cerevisiae)	HGNC Symbol	29122	0.867277	0.31221	0.0054718	0.0496945	52.9302	27.5294
ENSTGUG00000012738	EML1	echinoderm microtubule associated protein like 1	HGNC Symbol	3330	-0.562704	0.202708	0.0055044	0.0499381	81.3964	121.545
ENSTGUG00000004082	SLC23A2	Uncharacterized protein	UniProtKB/TrEMBL	H0Z0Y1	0.768332	0.276965	0.0055352	0.050165	163.048	93.8177
ENSTGUG00000008083	SRP68	signal recognition particle 68kDa	HGNC Symbol	11302	0.629123	0.227081	0.0055974	0.0506755	198.054	125.613
ENSTGUG00000013544	NRIP1	nuclear receptor interacting protein 1	HGNC Symbol	8001	-1.03896	0.375139	0.00561362	0.0507692	44.0129	99.58
ENSTGUG00000008367	SLC16A14	solute carrier family 16, member 14	HGNC Symbol	26417	-1.40051	0.505869	0.00563093	0.0508726	6.18676	22.1774
ENSTGUG00000007648		NADH dehydrogenase 1 beta subcomplex 8-like (LOC100190740), mRNA	RefSeq mRNA	NM_001245184	0.825009	0.298088	0.00564591	0.0509391	1404.8	638.373
ENSTGUG00000003261	UBR2	ubiquitin protein ligase E3 component n-recognin 2	HGNC Symbol	21289	-0.567739	0.205151	0.00565008	0.0509391	5468.73	8027.78
ENSTGUG00000009542	KIAA0355	KIAA0355	HGNC Symbol	29016	-0.698713	0.252984	0.00574693	0.0514901	90.603	150.991
ENSTGUG00000017397	RALGPS2	Ral GEF with PH domain and SH3 binding motif 2	HGNC Symbol	30279	0.821859	0.297541	0.00574185	0.0514901	243.366	131.502
ENSTGUG00000011022	LTV1	LTV1 homolog (S. cerevisiae)	HGNC Symbol	21173	0.500341	0.181239	0.00576829	0.0515746	1015.23	717.329
ENSTGUG00000008442	SUN1	Sad1 and UNC84 domain containing 1	HGNC Symbol	18587	-0.580716	0.210348	0.00576699	0.0515746	6224.57	9540.06
ENSTGUG00000008872	HPS5	Hermansky-Pudlak syndrome 5	HGNC Symbol	17022	-0.981682	0.355773	0.00579264	0.0517388	569.16	1181.05	response to stress
ENSTGUG00000011754	C15orf41	chromosome 15 open reading frame 41	HGNC Symbol	26929	1.17271	0.425804	0.00588504	0.0525099	20.4432	7.84041
ENSTGUG00000003116	COG5	component of oligomeric golgi complex 5	HGNC Symbol	14857	-0.723011	0.26328	0.00602954	0.0536331	174.822	299.138
ENSTGUG00000013135	TTC32	tetratricopeptide repeat domain 32	HGNC Symbol	32954	0.794603	0.289541	0.00606292	0.0538193	189.982	109.785
ENSTGUG00000007962	NFKBIE	nuclear factor of kappa light polypeptide gene enhancer in B-cells inhibitor, epsilon	HGNC Symbol	7799	0.622012	0.22679	0.006094	0.0540397	290.13	183.843
ENSTGUG00000010225	ATF4	activating transcription factor 4	HGNC Symbol	786	0.388084	0.141577	0.00612244	0.0542363	12026.6	9173.46	response to stress, regulation of cell death
ENSTGUG00000005603	CTCF	CCCTC-binding factor (zinc finger protein)	HGNC Symbol	13723	-0.456296	0.166586	0.00616063	0.0545187	580.569	802.981
ENSTGUG00000007251		Uncharacterized protein	UniProtKB/TrEMBL	H0ZA88	-1.32712	0.485273	0.00624189	0.0550126	8.29311	25.5399
ENSTGUG00000009302		Histone H2B	UniProtKB/TrEMBL	H0ZG71	-0.685151	0.250625	0.00626134	0.0550158	735.125	1209.61
ENSTGUG00000006609	IRF10	Uncharacterized protein	UniProtKB/TrEMBL	H0Z898	1.17601	0.430237	0.00626845	0.0550224	832.6	312.662
ENSTGUG00000006829	UFSP2	UFM1-specific peptidase 2	HGNC Symbol	25640	0.793361	0.290438	0.00630263	0.0552103	87.372	47.3453
ENSTGUG00000015271		Uncharacterized protein	UniProtKB/TrEMBL	H0ZYB5	-0.664221	0.243424	0.00635933	0.0555943	76.981	121.458
ENSTGUG00000002249	NUDT9	nudix (nucleoside diphosphate linked moiety X)-type motif 9	HGNC Symbol	8056	0.586554	0.21523	0.00642543	0.0559459	98.9178	64.1711
ENSTGUG00000005955	THAP4	THAP domain containing 4	HGNC Symbol	23187	-0.653791	0.239995	0.00644606	0.056069	489.875	789.118
ENSTGUG00000007980	CUL3	cullin 3	HGNC Symbol	2553	-0.420133	0.154748	0.00662863	0.0571967	980.508	1342.83
ENSTGUG00000007502	MAP2K3	mitogen-activated protein kinase kinase 3	HGNC Symbol	6843	0.633417	0.233295	0.00662568	0.0571967	326.1	202.456	response to stress
ENSTGUG00000004176	TBC1D13	TBC1 domain family, member 13	HGNC Symbol	25571	0.623662	0.229693	0.00662356	0.0571967	177.912	113.736
ENSTGUG00000011104	MBNL2	muscleblind-like splicing regulator 2	HGNC Symbol	16746	-1.31876	0.487272	0.00680158	0.0585139	14.6033	39.2609
ENSTGUG00000009378		Histone H2B	UniProtKB/TrEMBL	H0ZGF0	-1.26646	0.468132	0.00682332	0.0585844	16.6716	45.2097
ENSTGUG00000002562	VAMP3	Uncharacterized protein	UniProtKB/TrEMBL	H0YWF9	0.833527	0.309329	0.00704676	0.0602039	54.3044	28.5263
ENSTGUG00000011116	SNAP23	Synaptosomal-associated protein	UniProtKB/TrEMBL	H0ZLJ3	0.589188	0.218776	0.00707885	0.0604183	610.116	396.53
ENSTGUG00000004430	NTMT1	N-terminal Xaa-Pro-Lys N-methyltransferase 1	HGNC Symbol	23373	0.516541	0.191906	0.00711022	0.0604473	2380.38	1644.05
ENSTGUG00000003357	PRPH2	peripherin 2 (retinal degeneration, slow)	HGNC Symbol	9942	-1.70575	0.634151	0.00714923	0.0607193	1.60083	11.4976
ENSTGUG00000011202	RARRES1	retinoic acid receptor responder (tazarotene induced) 1	HGNC Symbol	9867	-1.62621	0.604747	0.00716519	0.0607951	5.48136	43.3317
ENSTGUG00000014219	PPIB	peptidylprolyl isomerase B (cyclophilin B)	HGNC Symbol	9255	0.994411	0.370028	0.00720123	0.061041	228.572	106.543
ENSTGUG00000010222	ALKBH3	alkB, alkylation repair homolog 3 (E. coli)	HGNC Symbol	30141	1.20517	0.448762	0.0072413	0.0612985	39.4426	15.2485	response to stress
ENSTGUG00000001375	IRF1	interferon regulatory factor 1	HGNC Symbol	6116	0.807786	0.300941	0.0072704	0.0614466	30045.9	15813.7	immune system process, response to stress, regulation of cell death
ENSTGUG00000015954	ARNTL	aryl hydrocarbon receptor nuclear translocator-like	HGNC Symbol	701	-1.31461	0.49077	0.00739168	0.0622283	7.81209	23.4253
ENSTGUG00000001878	LRRFIP2	Uncharacterized protein	UniProtKB/TrEMBL	H0YUH4	0.717065	0.267687	0.00738983	0.0622283	1131.95	666.921
ENSTGUG00000009129	PROZ	protein Z, vitamin K-dependent plasma glycoprotein	HGNC Symbol	9460	-0.704627	0.263304	0.00744851	0.0624021	102.199	173.818	response to stress
ENSTGUG00000006522	USP9X	Ubiquitin carboxyl-terminal hydrolase	UniProtKB/TrEMBL	H0Z892	-0.273412	0.10218	0.00745563	0.0624021	3039.86	3679.15
ENSTGUG00000004499	WDR47	Uncharacterized protein	UniProtKB/TrEMBL	H0Z234	0.804963	0.300796	0.00744819	0.0624021	66.751	35.3754
ENSTGUG00000017517	RNF20	ring finger protein 20, E3 ubiquitin protein ligase	HGNC Symbol	10062	0.837345	0.313925	0.00764539	0.063863	1142.13	612.795
ENSTGUG00000007106					-0.65402	0.245253	0.00765968	0.063863	95.7722	159.983
ENSTGUG00000016325		parathymosin-like (LOC100190249), mRNA	RefSeq mRNA	NM_001245253	-1.34188	0.503603	0.00770871	0.0642096	6.04794	18.3622
ENSTGUG00000016660		Glucosylceramidase	UniProtKB/TrEMBL	H1A258	1.39622	0.525067	0.00783429	0.06513	166.23	53.7794
ENSTGUG00000011178	ABCC4	Uncharacterized protein	UniProtKB/TrEMBL	H0ZLS3	0.768333	0.289319	0.00791537	0.0656778	297.099	175.183
ENSTGUG00000014352		Uncharacterized protein	UniProtKB/TrEMBL	H0ZVT3	-0.989683	0.37287	0.00794903	0.0658939	17.7604	39.1851
ENSTGUG00000015362		Uncharacterized protein	UniProtKB/TrEMBL	H0ZYK3	1.65316	0.623181	0.00798347	0.0660527	10.0818	0.256174
ENSTGUG00000008681	PTPN1	Tyrosine-protein phosphatase non-receptor type	UniProtKB/TrEMBL	H0ZEE9	-0.930319	0.350933	0.00802569	0.0663323	61.1069	117.333
ENSTGUG00000009123	PRKAR2A	Uncharacterized protein	UniProtKB/TrEMBL	H0ZFR7	1.11671	0.421403	0.0080496	0.0663459	107.069	50.6804
ENSTGUG00000003420	HYKK	hydroxylysine kinase	HGNC Symbol	34403	-1.05568	0.398952	0.00814172	0.0666513	20.7045	47.2883
ENSTGUG00000011354	PARP12	poly (ADP-ribose) polymerase family, member 12	HGNC Symbol	21919	0.80387	0.303822	0.00814832	0.0666513	607.938	309.148
ENSTGUG00000008321	GALK1	galactokinase 1	HGNC Symbol	4118	-1.40961	0.535478	0.00847771	0.0689541	15.8786	65.4641
ENSTGUG00000010718	ASMTL	acetylserotonin O-methyltransferase-like	HGNC Symbol	751	0.710057	0.269935	0.00852659	0.0692215	161.859	91.4696
ENSTGUG00000009338	MRPL23	mitochondrial ribosomal protein L23	HGNC Symbol	10322	0.730049	0.278281	0.00870515	0.0705386	182.79	107.44
ENSTGUG00000004192	CRISPLD2	Uncharacterized protein	UniProtKB/TrEMBL	H0Z193	-1.44644	0.552514	0.00884663	0.0714173	4.33149	18.2229
ENSTGUG00000011675	INPP5A	inositol polyphosphate-5-phosphatase, 40kDa	HGNC Symbol	6076	-0.91192	0.348543	0.00888682	0.0716644	74.7073	131.569
ENSTGUG00000010239	TAB1	TGF-beta activated kinase 1/MAP3K7 binding protein 1	HGNC Symbol	18157	0.568928	0.217498	0.0089021	0.0716644	427.516	280.449
ENSTGUG00000010994	EHD4	EH-domain containing 4	HGNC Symbol	3245	-0.392307	0.150002	0.00891367	0.0716908	354.284	473.695
ENSTGUG00000008721	N4BP2	NEDD4 binding protein 2	HGNC Symbol	29851	0.905399	0.346472	0.00896998	0.0720766	168.528	76.5774
ENSTGUG00000007157	HELLS	helicase, lymphoid-specific	HGNC Symbol	4861	0.881431	0.338778	0.00927382	0.0740364	96.6971	49.4802	immune system process, regulation of cell death
ENSTGUG00000012704	GPR19	Uncharacterized protein	UniProtKB/TrEMBL	H0ZR34	-1.69537	0.651711	0.00928421	0.074051	2.55065	17.2926
ENSTGUG00000000262		Uncharacterized protein	UniProtKB/TrEMBL	H0YPR7	0.737416	0.284053	0.0094302	0.0750662	73.3015	44.7385
ENSTGUG00000001752	UBP1	upstream binding protein 1 (LBP-1a)	HGNC Symbol	12507	-0.507703	0.195588	0.00943754	0.0750662	388.107	554.573
ENSTGUG00000007091	HUS1	Uncharacterized protein	UniProtKB/TrEMBL	H0Z9Q2	0.557173	0.215202	0.00962354	0.0764051	301.813	218.389	response to stress
ENSTGUG00000010130	LYG1	Uncharacterized protein	UniProtKB/TrEMBL	H0ZIN0	-1.2225	0.472715	0.00970624	0.0769204	13.0934	39.0617
ENSTGUG00000008479	PDE3B	phosphodiesterase 3B, cGMP-inhibited	HGNC Symbol	8779	-0.472557	0.1832	0.00989569	0.0781353	2812.98	3916.25
ENSTGUG00000002797	PSME3	proteasome (prosome, macropain) activator subunit 3 (PA28 gamma; Ki)	HGNC Symbol	9570	0.432008	0.167466	0.0098894	0.0781353	1276.86	941.565	regulation of cell death
ENSTGUG00000009164	SLC22A18	solute carrier family 22, member 18	HGNC Symbol	10964	1.19838	0.464531	0.00988666	0.0781353	17.0728	5.87988
ENSTGUG00000004062	ITGB5	integrin, beta 5	HGNC Symbol	6160	-1.29939	0.5039	0.00991802	0.0782402	9.25963	29.3266
ENSTGUG00000002123	ATP5C1	ATP synthase, H+ transporting, mitochondrial F1 complex, gamma polypeptide 1	HGNC Symbol	833	0.32018	0.124231	0.00995748	0.0784798	4336.11	3415.67
ENSTGUG00000008161	FBRSL1	fibrosin-like 1	HGNC Symbol	29308	-1.00987	0.392006	0.00999025	0.0786664	18.4825	42.8787
ENSTGUG00000003113	MRPL20	mitochondrial ribosomal protein L20	HGNC Symbol	14478	0.476955	0.185388	0.0100899	0.079292	538.043	375.15
ENSTGUG00000008382	ITGA6	Uncharacterized protein	UniProtKB/TrEMBL	H0ZDU7	-0.761868	0.296182	0.0101026	0.079292	94.2938	160.921
ENSTGUG00000006217	ANKDD1B	ankyrin repeat and death domain containing 1B	HGNC Symbol	32525	-1.08082	0.420426	0.0101474	0.079542	19.8035	41.1501
ENSTGUG00000006035	DTNBP1	dystrobrevin binding protein 1	HGNC Symbol	17328	0.839402	0.326838	0.0102212	0.0800479	691.674	397.84	response to stress
ENSTGUG00000012180	QRSL1	glutaminyl-tRNA synthase (glutamine-hydrolyzing)-like 1	HGNC Symbol	21020	0.68402	0.266567	0.0102868	0.0804882	122.431	71.5429
ENSTGUG00000002790	CWC27	CWC27 spliceosome-associated protein homolog (S. cerevisiae)	HGNC Symbol	10664	0.478843	0.186822	0.0103741	0.0809626	355.644	257.302
ENSTGUG00000008035	TUBB1	tubulin, beta 1 class VI	HGNC Symbol	16257	0.627335	0.244708	0.0103591	0.0809626	8160.95	4980.95
ENSTGUG00000015824		Uncharacterized protein	UniProtKB/TrEMBL	H0ZZU3	1.07981	0.421502	0.0104125	0.0811052	24.9315	10.3796
ENSTGUG00000014691	SLC22A4	Uncharacterized protein	UniProtKB/TrEMBL	H0ZWR1	0.616186	0.240813	0.0105041	0.0817447	198.99	129.733
ENSTGUG00000010551	IMPACT	impact RWD domain protein	HGNC Symbol	20387	0.631215	0.247254	0.0106831	0.0825068	258.768	171.433
ENSTGUG00000002895	KCTD3	potassium channel tetramerization domain containing 3	HGNC Symbol	21305	0.400547	0.156908	0.0106879	0.0825068	402.254	301.105
ENSTGUG00000006701	PRIMPOL	primase and polymerase (DNA-directed)	HGNC Symbol	26575	0.733455	0.287154	0.0106426	0.0825068	3109.88	1787.78	response to stress
ENSTGUG00000004626	SVIP	small VCP/p97-interacting protein	HGNC Symbol	25238	0.47135	0.184623	0.0106786	0.0825068	1521.08	1042.89
ENSTGUG00000002196	PLAC8-1	Uncharacterized protein	UniProtKB/TrEMBL	H0YVE4	0.943879	0.369683	0.0106735	0.0825068	60.9838	25.6907
ENSTGUG00000009116	RBM45	Uncharacterized protein	UniProtKB/TrEMBL	H0ZFQ0	0.470964	0.184452	0.0106702	0.0825068	780.491	543.016
ENSTGUG00000014421		Uncharacterized protein	UniProtKB/TrEMBL	H0ZVZ8	1.37085	0.536708	0.010644	0.0825068	21.8985	5.47451
ENSTGUG00000008448	CSTF1	cleavage stimulation factor, 3' pre-RNA, subunit 1, 50kDa	HGNC Symbol	2483	-0.434448	0.170321	0.0107487	0.082902	794.726	1092.12
ENSTGUG00000013588	USP16	Ubiquitin carboxyl-terminal hydrolase	UniProtKB/TrEMBL	H0ZTP4	0.489596	0.192	0.0107728	0.0829402	348.151	242.178
ENSTGUG00000000123	MATK	megakaryocyte-associated tyrosine kinase	HGNC Symbol	6906	-0.69068	0.271419	0.0109371	0.0839013	55.6688	92.4642
ENSTGUG00000006813	MRRF	mitochondrial ribosome recycling factor (MRRF), nuclear gene encoding mitochondrial protein, mRNA	RefSeq mRNA	NM_001245225	0.609172	0.239416	0.0109462	0.0839013	77.5608	49.5302
ENSTGUG00000005743		Uncharacterized protein	UniProtKB/TrEMBL	H0Z5Q5	0.655302	0.257705	0.0109957	0.084132	2907.16	1809.83
ENSTGUG00000006589	GNG5	Guanine nucleotide-binding protein subunit gamma	UniProtKB/TrEMBL	H0Z860	0.475108	0.187045	0.0110828	0.0845938	595.626	413.967
ENSTGUG00000008184		Uncharacterized protein	UniProtKB/TrEMBL	H0ZCX2	1.67535	0.659586	0.0110854	0.0845938	18.2572	0.405373
ENSTGUG00000011199	MFSD1	major facilitator superfamily domain containing 1	HGNC Symbol	25874	-1.01404	0.39954	0.0111482	0.0847766	1423.88	3000.55
ENSTGUG00000005513	TGM3	Uncharacterized protein	UniProtKB/TrEMBL	H0Z541	-1.05665	0.416332	0.0111486	0.0847766	20.1889	47.4819
ENSTGUG00000009497		Uncharacterized protein	UniProtKB/TrEMBL	H0ZGS4	1.25867	0.495762	0.0111214	0.0847766	23.0284	7.45474
ENSTGUG00000012597		Uncharacterized protein	UniProtKB/TrEMBL	H0ZQS6	-0.322522	0.127314	0.0113002	0.0855533	306.651	384.231
ENSTGUG00000012876		glutathione transferase-like (LOC100190440), mRNA	RefSeq mRNA	NM_001245761	0.65481	0.258617	0.0113426	0.0857236	1071.34	667.578
ENSTGUG00000012696		Uncharacterized protein	UniProtKB/TrEMBL	H0ZR32	0.518855	0.204915	0.0113398	0.0857236	2145.93	1475.95
ENSTGUG00000012282	CCNC	cyclin C	HGNC Symbol	1581	0.700496	0.276751	0.0113693	0.0858507	183.813	106.505
ENSTGUG00000017408	KIAA0907	KIAA0907	HGNC Symbol	29145	-0.586267	0.231701	0.0113974	0.0859878	61.1299	93.6031
ENSTGUG00000008706	IFT20	intraflagellar transport 20 homolog (Chlamydomonas)	HGNC Symbol	30989	1.00824	0.399151	0.0115384	0.0868995	1364.57	616.614
ENSTGUG00000000767	ATOX1	antioxidant 1 copper chaperone	HGNC Symbol	798	1.1098	0.439566	0.0115775	0.0871187	27.8266	10.2771
ENSTGUG00000007229	ALKBH5	alkB, alkylation repair homolog 5 (E. coli)	HGNC Symbol	25996	-0.607007	0.240823	0.011717	0.0880153	203.767	313.514	response to stress
ENSTGUG00000003972	WDR41	WD repeat domain 41	HGNC Symbol	25601	0.749154	0.297398	0.0117679	0.0882443	133.267	76.4556
ENSTGUG00000003543	SERINC5	serine incorporator 5	HGNC Symbol	18825	1.01004	0.40109	0.0117941	0.0883638	22.9929	9.68138
ENSTGUG00000013431	ATP1B1	ATPase, Na+/K+ transporting, beta 1 polypeptide	HGNC Symbol	804	-1.24287	0.493977	0.0118677	0.0886202	9.16851	27.5367
ENSTGUG00000004451	TOR1B	torsin family 1, member B (torsin B)	HGNC Symbol	11995	1.05536	0.419458	0.0118693	0.0886202	620.626	213.992
ENSTGUG00000008406		Uncharacterized protein	UniProtKB/TrEMBL	H0ZDJ3	-0.52298	0.20817	0.0119954	0.0894845	252.788	364.314
ENSTGUG00000007160	TSPAN8	tetraspanin 8	HGNC Symbol	11855	-1.56009	0.621628	0.0120837	0.0899879	3.20501	18.1774
ENSTGUG00000013445	SYNJ1	synaptojanin 1	HGNC Symbol	11503	-0.391701	0.156158	0.0121291	0.0902478	673.895	892.182
ENSTGUG00000012439	ORC3	origin recognition complex, subunit 3	HGNC Symbol	8489	-0.763651	0.304655	0.0121896	0.0903871	38.5915	69.267
ENSTGUG00000008032	NASP	Uncharacterized protein	UniProtKB/TrEMBL	H0ZCG9	-0.353537	0.141292	0.0123434	0.091449	361.14	465.181
ENSTGUG00000003354	NKRF	Uncharacterized protein	UniProtKB/TrEMBL	H0YYS4	-0.58975	0.236054	0.0124768	0.0922791	76.6232	116.671
ENSTGUG00000012979	ADI1	acireductone dioxygenase 1	HGNC Symbol	30576	0.588486	0.235698	0.0125327	0.0923076	261.907	164.069
ENSTGUG00000003915	AIMP1	aminoacyl tRNA synthetase complex-interacting multifunctional protein 1	HGNC Symbol	10648	0.458903	0.18376	0.0125145	0.0923076	123.07	88.8015
ENSTGUG00000008507	PFDN4	prefoldin subunit 4	HGNC Symbol	8868	0.398731	0.159646	0.0125043	0.0923076	913.373	699.296
ENSTGUG00000006693	MRPL21	mitochondrial ribosomal protein L21	HGNC Symbol	14479	0.603163	0.241753	0.0125974	0.0926115	82.1801	52.6475
ENSTGUG00000010283	DERL3	derlin 3 (DERL3), mRNA	RefSeq mRNA	NM_001245290	-0.390448	0.156561	0.0126347	0.0926201	1855.63	2459.26	response to stress
ENSTGUG00000000231		Uncharacterized protein	UniProtKB/TrEMBL	H0YPN1	1.54531	0.619763	0.0126528	0.0926201	176.689	19.8905
ENSTGUG00000006355		Uncharacterized protein	UniProtKB/TrEMBL	H0Z7S6	-0.44968	0.180362	0.0126594	0.0926201	284.734	406.372
ENSTGUG00000005206	ADA	adenosine deaminase	HGNC Symbol	186	1.10663	0.444397	0.0127675	0.0932328	35.4978	17.277	immune system process, response to stress, regulation of cell death
ENSTGUG00000006552	ALDH2	Uncharacterized protein	UniProtKB/TrEMBL	H0Z8A2	0.513218	0.206275	0.0128452	0.0936424	1104.57	764.628
ENSTGUG00000018733					0.594158	0.23894	0.0128955	0.0939293	15191.6	9665.28
ENSTGUG00000000618	THG1L	tRNA-histidine guanylyltransferase 1-like (S. cerevisiae)	HGNC Symbol	26053	0.693419	0.279079	0.0129671	0.09425	63.3354	38.6095
ENSTGUG00000011423	CHST15	carbohydrate (N-acetylgalactosamine 4-sulfate 6-O) sulfotransferase 15	HGNC Symbol	18137	-1.63196	0.657057	0.013001	0.0943798	1.93302	13.1624
ENSTGUG00000012291	GSTZ1	glutathione S-transferase zeta 1	HGNC Symbol	4643	0.919369	0.370538	0.0130951	0.0949041	309.954	155.694
ENSTGUG00000011105	ZDHHC14	zinc finger, DHHC-type containing 14	HGNC Symbol	20341	-1.32591	0.535204	0.0132345	0.0957305	8.31427	25.8657
ENSTGUG00000005514	POLB	polymerase (DNA directed), beta	HGNC Symbol	9174	0.758348	0.306307	0.0132947	0.0960284	202.881	112.572	response to stress, regulation of cell death
ENSTGUG00000004472	CMIP	c-Maf inducing protein	HGNC Symbol	24319	-0.727641	0.293999	0.0133243	0.0961167	70.3964	118.19
ENSTGUG00000010036	PDCL3	phosducin-like 3	HGNC Symbol	28860	0.644715	0.260578	0.0133545	0.0961743	94.1224	61.9228
ENSTGUG00000002387	FBXO48	Uncharacterized protein	UniProtKB/TrEMBL	H0YVY2	-1.3471	0.544549	0.013369	0.0961743	6.05128	18.6035
ENSTGUG00000003631		Uncharacterized protein	UniProtKB/TrEMBL	H0YZK5	-0.696151	0.281416	0.0133705	0.0961743	267.927	477.016
ENSTGUG00000013144		Uncharacterized protein	UniProtKB/TrEMBL	H0ZSE0	-1.1577	0.468162	0.0134032	0.0963295	7.52982	20.9953
ENSTGUG00000002543	BRE	brain and reproductive organ-expressed (TNFRSF1A modulator)	HGNC Symbol	1106	0.835073	0.337742	0.0134164	0.0963438	152.306	79.2017	response to stress
ENSTGUG00000003644	UBQLN4	ubiquilin 4	HGNC Symbol	1237	-0.469816	0.190111	0.0134634	0.0966016	520.354	732.325	response to stress
ENSTGUG00000007869		Uncharacterized protein	UniProtKB/TrEMBL	H0ZBZ3	1.09071	0.441616	0.0135183	0.0968346	22.7661	9.57882
ENSTGUG00000005829	ZCRB1	zinc finger CCHC-type and RNA binding motif 1	HGNC Symbol	29620	0.604179	0.244695	0.0135448	0.0969443	270.956	182.974
ENSTGUG00000013619	ZBTB11	zinc finger and BTB domain containing 11	HGNC Symbol	16740	-0.496278	0.20102	0.0135567	0.0969487	448.471	635.669
ENSTGUG00000008457	AURKA	aurora kinase A	HGNC Symbol	11393	-0.896458	0.363341	0.013615	0.0971773	45.675	91.7476
ENSTGUG00000002516	DHX58	DEXH (Asp-Glu-X-His) box polypeptide 58	HGNC Symbol	29517	1.35779	0.550278	0.0136075	0.0971773	1667.65	359.636
ENSTGUG00000005826	U2AF1	U2 snRNP auxiliary factor small subunit-like (LOC100190246), mRNA	RefSeq mRNA	NM_001245241	-0.430944	0.174678	0.0136224	0.0971773	515.07	700.814
ENSTGUG00000010729	AKAP17A	A kinase (PRKA) anchor protein 17A	HGNC Symbol	18783	-0.226131	0.0917082	0.0136722	0.0974523	940.847	1102.21
ENSTGUG00000010306	CASP10	caspase 10, apoptosis-related cysteine peptidase	HGNC Symbol	1500	0.888669	0.360782	0.0137713	0.0979971	34.6976	16.818	regulation of cell death
ENSTGUG00000003256	ATP6V0C	ATPase, H+ transporting, lysosomal 16kDa, V0 subunit c	HGNC Symbol	855	-0.554145	0.225298	0.0139087	0.0985292	1350.01	2056.11
ENSTGUG00000015345		Uncharacterized protein	UniProtKB/TrEMBL	H0ZYI8	-0.867168	0.35281	0.0139757	0.0988009	91.6972	181.789
ENSTGUG00000011639	AVEN	apoptosis, caspase activation inhibitor	HGNC Symbol	13509	1.00989	0.411035	0.0140123	0.0988596	24.4226	11.6243	regulation of cell death
ENSTGUG00000012467	C6orf162	Uncharacterized protein	UniProtKB/TrEMBL	H0ZQE1	0.716802	0.291763	0.0140183	0.0988596	193.884	110.74
ENSTGUG00000007828	UROD	uroporphyrinogen decarboxylase	HGNC Symbol	12591	0.837224	0.340736	0.0140063	0.0988596	2929.16	1530.87
ENSTGUG00000007423	MPRIP	myosin phosphatase Rho interacting protein	HGNC Symbol	30321	-0.863975	0.35172	0.0140325	0.0988791	29.273	65.1808
ENSTGUG00000003083	PHF20	PHD finger protein 20	HGNC Symbol	16098	-0.310039	0.126378	0.0141564	0.0995898	2677.48	3351.68

## Sheet: Supplementary Table S2
Supplementary Table S2. Significantly differentially expressed genes between decreasing parasitemia and before infection with higher PC2 scores.
Ensembl Gene ID	Gene Name	Protein Description	Source of Description	Gene Accession Nr	log2 Fold Change	log2 Fold Change SE	p-value	q-value	Mean Decr. Para.	Mean Uninfected	Involved in GO Terms of Figure 5
ENSTGUG00000009618		Uncharacterized protein	UniProtKB/TrEMBL	H0ZH49	2.74456	0.185115	9.91788e-50	8.575e-46	513.824	72.4479
ENSTGUG00000017658					5.49683	0.414789	4.38614e-40	1.89613e-36	1599.58	10.4685
ENSTGUG00000012391	MGST1	microsomal glutathione S-transferase 1	HGNC Symbol	7061	1.50289	0.122357	1.1201e-34	3.22813e-31	4573.63	1566.36	response to stress
ENSTGUG00000018618					5.40585	0.476946	8.87197e-30	1.91768e-26	3871.6	10.5485
ENSTGUG00000013390	CASQ2	calsequestrin 2 (cardiac muscle)	HGNC Symbol	1513	4.16929	0.396109	6.58431e-26	1.13856e-22	606.306	14.6946
ENSTGUG00000018584					4.56027	0.459304	3.12451e-23	4.50241e-20	246.005	1.06692
ENSTGUG00000018567					4.51875	0.461542	1.23616e-22	1.52683e-19	28144.1	332.443
ENSTGUG00000005129		Uncharacterized protein	UniProtKB/TrEMBL	H0Z3X9	4.02286	0.417279	5.38256e-22	5.8172e-19	123.177	2.78168
ENSTGUG00000008711		Uncharacterized protein	UniProtKB/TrEMBL	H0ZEF6	4.40648	0.467527	4.29786e-21	4.12881e-18	642.802	5.55296
ENSTGUG00000018598					4.46779	0.47666	7.04182e-21	6.08835e-18	1092.58	9.98025
ENSTGUG00000004577	SLC25A38	solute carrier family 25, member 38	HGNC Symbol	26054	1.11816	0.121236	2.89075e-20	2.27213e-17	5181.37	2394.67	immune system process
ENSTGUG00000004432	UBA5	Uncharacterized protein	UniProtKB/TrEMBL	H0Z1Y9	2.06726	0.231321	4.00666e-19	2.8868e-16	236.372	53.6294
ENSTGUG00000002125	OSMR	oncostatin M receptor	HGNC Symbol	8507	2.16427	0.249669	4.37565e-18	2.91014e-15	235.923	47.7584
ENSTGUG00000015928		Uncharacterized protein	UniProtKB/TrEMBL	H1A044	-1.3288	0.161326	1.76993e-16	9.56423e-14	94.8347	243.632
ENSTGUG00000011553		Uncharacterized protein	UniProtKB/TrEMBL	H0ZMT2	3.80559	0.468235	4.3818e-16	2.22853e-13	1244.85	25.7665
ENSTGUG00000009844		Uncharacterized protein	UniProtKB/TrEMBL	H0ZHT6	3.4658	0.428383	5.9456e-16	2.85587e-13	164.11	5.79543
ENSTGUG00000013382	COX17	COX17 cytochrome c oxidase copper chaperone	HGNC Symbol	2264	1.16928	0.144882	6.99898e-16	3.18491e-13	2783.74	1209
ENSTGUG00000017497	FECH	Ferrochelatase	UniProtKB/TrEMBL	H1A4G4	2.39648	0.297197	7.408e-16	3.20248e-13	984.308	156.865
ENSTGUG00000004759	C16orf80	chromosome 16 open reading frame 80	HGNC Symbol	29523	1.21776	0.152341	1.3102e-15	5.39427e-13	379.65	162.079
ENSTGUG00000009613		Uncharacterized protein	UniProtKB/TrEMBL	H0ZH43	3.00924	0.38842	9.37975e-15	3.37905e-12	317.364	27.3924
ENSTGUG00000006668	PSMD14	26S proteasome-associated pad1-like (LOC100190290), mRNA	RefSeq mRNA	NM_001245363	1.00911	0.13067	1.1401e-14	3.94291e-12	487.277	238.559	response to stress
ENSTGUG00000012188	ASUN	asunder spermatogenesis regulator	HGNC Symbol	20174	-0.867036	0.112839	1.54404e-14	5.13454e-12	837.083	1538.18
ENSTGUG00000007351	SLC30A4	solute carrier family 30 (zinc transporter), member 4	HGNC Symbol	11015	-1.44483	0.189781	2.67507e-14	8.56618e-12	189.988	542.278
ENSTGUG00000001850	CDK13	cyclin-dependent kinase 13	HGNC Symbol	1733	-0.80883	0.109166	1.27055e-13	3.788e-11	654.902	1157.9	immune system process
ENSTGUG00000001938	EXOSC9	Uncharacterized protein	UniProtKB/TrEMBL	H0YUM8	2.2828	0.315973	5.02335e-13	1.31612e-10	353.007	64.6779
ENSTGUG00000009716	UXS1	UDP-glucuronate decarboxylase 1	HGNC Symbol	17729	1.16003	0.160669	5.19888e-13	1.32204e-10	278.302	122.581
ENSTGUG00000005917	NUP153	nucleoporin 153kDa	HGNC Symbol	8062	-0.701833	0.0982961	9.33406e-13	2.30578e-10	1570.99	2598.91
ENSTGUG00000012344					2.67479	0.375955	1.12195e-12	2.69454e-10	217.996	19.8141
ENSTGUG00000010684	MPST	mercaptopyruvate sulfurtransferase	HGNC Symbol	7223	1.3045	0.185487	2.0239e-12	4.72937e-10	172.549	68.0807
ENSTGUG00000000433	GADD45G	growth arrest and DNA-damage-inducible, gamma	HGNC Symbol	4097	-2.23213	0.318348	2.35604e-12	5.36061e-10	74.8619	415.268	response to stress, regulation of cell death
ENSTGUG00000004411	EAF2	ELL associated factor 2	HGNC Symbol	23115	2.37466	0.339134	2.52108e-12	5.58905e-10	692.223	89.3413
ENSTGUG00000011745	WWP1	E3 ubiquitin-protein ligase	UniProtKB/TrEMBL	H0ZND1	-0.987305	0.14264	4.46432e-12	9.64962e-10	1934.52	3847.33
ENSTGUG00000013084		Uncharacterized protein	UniProtKB/TrEMBL	H0ZS77	3.19411	0.462727	5.09896e-12	1.04966e-09	223.647	8.35276
ENSTGUG00000001762	PPP2CB	protein phosphatase 2, catalytic subunit, beta isozyme	HGNC Symbol	9300	-1.02784	0.150503	8.52725e-12	1.71457e-09	2328.88	4816.76	response to stress, regulation of cell death
ENSTGUG00000016935	MRTO4	mRNA turnover 4 homolog (S. cerevisiae)	HGNC Symbol	18477	1.1536	0.169891	1.11964e-11	2.2001e-09	390.36	170.577
ENSTGUG00000008812	ERP44	endoplasmic reticulum protein 44	HGNC Symbol	18311	0.821904	0.12137	1.27111e-11	2.44222e-09	1369.44	768.503	response to stress
ENSTGUG00000014343		Uncharacterized protein	UniProtKB/TrEMBL	H0ZVT1	1.97495	0.294097	1.8769e-11	3.52776e-09	111.456	24.1943	regulation of cell death
ENSTGUG00000009419	HEBP1	Uncharacterized protein	UniProtKB/TrEMBL	H0ZGJ1	1.63495	0.243816	2.0046e-11	3.68762e-09	1808.08	559.57
ENSTGUG00000011782	HINT3	histidine triad nucleotide binding protein 3	HGNC Symbol	18468	1.34276	0.20045	2.10283e-11	3.78773e-09	2889.36	1142.22
ENSTGUG00000017495	NARS	asparaginyl-tRNA synthetase	HGNC Symbol	7643	1.19491	0.180841	3.909e-11	6.66414e-09	1848.06	807.2
ENSTGUG00000001091	DYRK3	dual-specificity tyrosine-(Y)-phosphorylation regulated kinase 3	HGNC Symbol	3094	0.855883	0.129815	4.30693e-11	7.1611e-09	15562.7	8515.8	immune system process
ENSTGUG00000003907	SUPV3L1	suppressor of var1, 3-like 1 (S. cerevisiae)	HGNC Symbol	11471	-1.48531	0.227311	6.39207e-11	1.02344e-08	137.77	406.695	regulation of cell death
ENSTGUG00000011617	GLRX3	Uncharacterized protein	UniProtKB/TrEMBL	H0ZN00	-1.80182	0.276318	6.99262e-11	1.09924e-08	55.6062	199.04
ENSTGUG00000012256	ESD	esterase D	HGNC Symbol	3465	1.44451	0.221685	7.21876e-11	1.11452e-08	1189.21	419.352
ENSTGUG00000014857		Uncharacterized protein	UniProtKB/TrEMBL	H0ZX60	1.37913	0.213961	1.15059e-10	1.6861e-08	546.288	212.167
ENSTGUG00000014736	ETF1	eukaryotic translation termination factor 1	HGNC Symbol	3477	-0.98976	0.153746	1.21359e-10	1.74879e-08	501.162	1027.13
ENSTGUG00000000564	NUB1	negative regulator of ubiquitin-like proteins 1	HGNC Symbol	17623	1.7039	0.265256	1.33075e-10	1.8739e-08	2201.84	656.404	response to stress
ENSTGUG00000010581	LGALS2	lectin, galactoside-binding, soluble, 2	HGNC Symbol	6562	2.7686	0.431103	1.34376e-10	1.8739e-08	966.344	89.8326
ENSTGUG00000002328	RAB1A	RAB1A, member RAS oncogene family (RAB1A), mRNA	RefSeq mRNA	NM_001135183	-0.660739	0.103058	1.44276e-10	1.98002e-08	878.256	1393	response to stress
ENSTGUG00000009256		Uncharacterized protein	UniProtKB/TrEMBL	H0ZG39	2.40542	0.375697	1.52791e-10	2.06411e-08	69.3507	10.8091
ENSTGUG00000003356		Uncharacterized protein	UniProtKB/TrEMBL	H0YYS8	-0.942376	0.147245	1.55312e-10	2.06589e-08	356.081	698.076
ENSTGUG00000013478	P2RY2	purinergic receptor P2Y, G-protein coupled, 2	HGNC Symbol	8541	1.76366	0.276433	1.76986e-10	2.31851e-08	173.717	45.58
ENSTGUG00000006005	SPOCK3	sparc/osteonectin, cwcv and kazal-like domains proteoglycan (testican) 3	HGNC Symbol	13565	2.94615	0.466304	2.64801e-10	3.41711e-08	48.058	1.57927
ENSTGUG00000011158	KPNA4	karyopherin alpha 4 (importin alpha 3)	HGNC Symbol	6397	-1.2281	0.195188	3.1363e-10	3.98771e-08	9547.77	23359.3
ENSTGUG00000009737		Uncharacterized protein	UniProtKB/TrEMBL	H0ZHH6	2.715	0.433719	3.85447e-10	4.82981e-08	58.3086	5.93581
ENSTGUG00000012878	GSTA4-1	Glutathione S-transferase	UniProtKB/TrEMBL	H0ZRL7	1.94326	0.310778	4.02924e-10	4.97668e-08	2309.7	535.77
ENSTGUG00000005122		Uncharacterized protein	UniProtKB/TrEMBL	H0Z3X2	0.986053	0.157979	4.32892e-10	5.22892e-08	805.093	409.961
ENSTGUG00000012378	GTF2A1	Uncharacterized protein	UniProtKB/TrEMBL	H0ZQ55	-0.939197	0.150494	4.35441e-10	5.22892e-08	278.144	539.94
ENSTGUG00000009279	RAB11A	RAB11A, member RAS oncogene family	HGNC Symbol	9760	1.16989	0.189843	7.1657e-10	8.48693e-08	1678.87	730.437
ENSTGUG00000007135	TPD52L2	Uncharacterized protein	UniProtKB/TrEMBL	H0Z9V0	1.07481	0.174873	7.93483e-10	9.27088e-08	768.787	357.501
ENSTGUG00000003073	TLK2	tousled-like kinase 2	HGNC Symbol	11842	-0.850071	0.138804	9.11076e-10	1.05029e-07	370.371	678.726	response to stress
ENSTGUG00000005115	NLRC5	NLR family, CARD domain containing 5	HGNC Symbol	29933	2.71599	0.443697	9.28232e-10	1.05599e-07	383.235	45.4826	response to stress
ENSTGUG00000001413	SRI	sorcin-like (LOC100190353), mRNA	RefSeq mRNA	NM_001245530	1.7747	0.290705	1.0291e-09	1.12628e-07	5311.17	1327.71
ENSTGUG00000008770	SCRN3	Uncharacterized protein	UniProtKB/TrEMBL	H0ZEN0	1.73068	0.283357	1.01028e-09	1.12628e-07	318.359	83.9313
ENSTGUG00000012622	ATM	ataxia telangiectasia mutated	HGNC Symbol	795	1.73477	0.284108	1.02141e-09	1.12628e-07	386.805	126.706	immune system process, response to stress, regulation of cell death
ENSTGUG00000009757	POLR2L	polymerase (RNA) II (DNA directed) polypeptide L, 7.6kDa	HGNC Symbol	9199	0.975192	0.16087	1.3446e-09	1.45318e-07	234.721	116.937
ENSTGUG00000008071	INO80C	Uncharacterized protein	UniProtKB/TrEMBL	H0ZCL3	2.22841	0.368058	1.40842e-09	1.50336e-07	404.384	64.7743
ENSTGUG00000015872	PHF12	Uncharacterized protein	UniProtKB/TrEMBL	H1A003	-1.20603	0.200094	1.66672e-09	1.75737e-07	173.399	413.187
ENSTGUG00000010869	CASP7	Uncharacterized protein	UniProtKB/TrEMBL	H0ZKT5	1.82815	0.303988	1.81111e-09	1.86541e-07	124.711	29.8317	regulation of cell death
ENSTGUG00000007835	CCDC59	coiled-coil domain containing 59	HGNC Symbol	25005	-1.366	0.227877	2.04133e-09	2.0764e-07	202.946	511.051
ENSTGUG00000018720					2.29558	0.38314	2.07927e-09	2.0904e-07	79.047	11.2008
ENSTGUG00000001405		Uncharacterized protein	UniProtKB/TrEMBL	H0YT36	2.86657	0.478787	2.13542e-09	2.12217e-07	780.562	34.6437
ENSTGUG00000007468	ZC3H6	Uncharacterized protein	UniProtKB/TrEMBL	H0ZAU4	-1.36726	0.22847	2.17178e-09	2.13377e-07	735.976	2006.59
ENSTGUG00000002858	HNRNPD	heterogeneous nuclear ribonucleoprotein D (AU-rich element RNA binding protein 1, 37kDa)	HGNC Symbol	5036	-0.778465	0.130141	2.20842e-09	2.14539e-07	1914.19	3316.96
ENSTGUG00000006072					0.850709	0.142796	2.56097e-09	2.46023e-07	481.216	260.212
ENSTGUG00000014737		Uncharacterized protein	UniProtKB/TrEMBL	H0ZWU5	1.717	0.289106	2.86767e-09	2.7246e-07	348.452	92.6091
ENSTGUG00000009733	UBA3	Uncharacterized protein	UniProtKB/TrEMBL	H0ZHM1	0.707528	0.119273	2.99266e-09	2.81245e-07	2916.36	1769.05
ENSTGUG00000006413		Uncharacterized protein	UniProtKB/TrEMBL	H0Z7M9	2.4075	0.412807	5.47586e-09	5.09078e-07	145.912	16.4231
ENSTGUG00000010719	IFT27	intraflagellar transport 27 homolog (Chlamydomonas)	HGNC Symbol	18626	1.34209	0.230883	6.14186e-09	5.64921e-07	246.27	99.8833
ENSTGUG00000008316	TRIP12	thyroid hormone receptor interactor 12	HGNC Symbol	12306	-1.03594	0.178965	7.1009e-09	6.46256e-07	5467.47	11274.4	response to stress
ENSTGUG00000011200	CDKN1A	cyclin-dependent kinase inhibitor 1A (p21, Cip1)	HGNC Symbol	1784	1.34954	0.23352	7.51051e-09	6.76415e-07	11829.6	4122.35	immune system process, response to stress, regulation of cell death
ENSTGUG00000004977	PTEN	phosphatase and tensin homolog	HGNC Symbol	9588	-0.705317	0.122694	8.999e-09	8.02117e-07	555.693	913.332	response to stress, regulation of cell death
ENSTGUG00000004724	CISH	cytokine inducible SH2-containing protein	HGNC Symbol	1984	0.930449	0.163079	1.15985e-08	1.00033e-06	2631.3	1327.22
ENSTGUG00000003155	C9orf64	chromosome 9 open reading frame 64	HGNC Symbol	28144	1.14872	0.202703	1.45337e-08	1.23194e-06	377.435	174.407
ENSTGUG00000010394	LGALS8	lectin, galactoside-binding, soluble, 8	HGNC Symbol	6569	0.983236	0.174151	1.6433e-08	1.37941e-06	3730.3	1896.65	immune system process
ENSTGUG00000018160	SLC17A5	solute carrier family 17 (acidic sugar transporter), member 5	HGNC Symbol	10933	1.0227	0.182794	2.20827e-08	1.81835e-06	488.394	231.797
ENSTGUG00000002820	LYPLAL1	lysophospholipase-like 1	HGNC Symbol	20440	2.12325	0.380533	2.40981e-08	1.96559e-06	455.039	82.9992
ENSTGUG00000010308	ABHD3	abhydrolase domain containing 3	HGNC Symbol	18718	-2.09813	0.378097	2.86991e-08	2.29752e-06	95.826	461.931
ENSTGUG00000013231	FKBP3	FK506 binding protein 3, 25kDa	HGNC Symbol	3719	1.26674	0.230487	3.88657e-08	3.05484e-06	259.32	99.0519
ENSTGUG00000016898		Uncharacterized protein	UniProtKB/TrEMBL	H1A2R6	-1.71501	0.314747	5.06946e-08	3.91344e-06	87.8429	319.708
ENSTGUG00000003723	JMY	junction mediating and regulatory protein, p53 cofactor	HGNC Symbol	28916	-1.04267	0.191479	5.1705e-08	3.95612e-06	227.91	478.659	regulation of cell death
ENSTGUG00000005896	ATRX	Uncharacterized protein	UniProtKB/TrEMBL	H0Z6B4	-0.835279	0.154028	5.8642e-08	4.44753e-06	41367.1	74763.5
ENSTGUG00000017552	TNFAIP8	tumor necrosis factor, alpha-induced protein 8	HGNC Symbol	17260	1.58455	0.293981	7.04654e-08	5.20722e-06	1100.64	354.466	regulation of cell death
ENSTGUG00000005990	GMPR	guanosine monophosphate reductase	HGNC Symbol	4376	2.10836	0.392557	7.83728e-08	5.74247e-06	182.045	35.2553
ENSTGUG00000005192	CYB5R2	Uncharacterized protein	UniProtKB/TrEMBL	H0Z462	1.34032	0.24968	7.95385e-08	5.77891e-06	341.412	124.028
ENSTGUG00000014678		Uncharacterized protein	UniProtKB/TrEMBL	H0ZWP8	-1.00568	0.188028	8.86494e-08	6.38719e-06	85.1628	175.811
ENSTGUG00000018706					3.00831	0.562682	8.97278e-08	6.41146e-06	34981.2	80.6156
ENSTGUG00000005384					1.74276	0.327149	9.97822e-08	7.01396e-06	73.4235	18.0538
ENSTGUG00000003950	GAB3	Uncharacterized protein	UniProtKB/TrEMBL	H0Z0H9	1.18507	0.222889	1.05563e-07	7.36048e-06	1062.39	458.197
ENSTGUG00000011752	RMDN1	regulator of microtubule dynamics 1	HGNC Symbol	24285	-0.68821	0.129551	1.08268e-07	7.4887e-06	630.377	1020.68
ENSTGUG00000003480	SIRT1	sirtuin 1	HGNC Symbol	14929	-1.76815	0.334007	1.1984e-07	8.22328e-06	1052.87	4151.55	response to stress, regulation of cell death
ENSTGUG00000012223	ITM2B	integral membrane protein 2B	HGNC Symbol	6174	1.23778	0.233939	1.21635e-07	8.26226e-06	3158.49	1270.94	regulation of cell death
ENSTGUG00000007243	EFHD1	EF-hand domain family, member D1	HGNC Symbol	29556	2.24929	0.425593	1.2565e-07	8.42149e-06	74.6937	11.0423
ENSTGUG00000013269	LPCAT3	lysophosphatidylcholine acyltransferase 3	HGNC Symbol	30244	1.56054	0.295436	1.27683e-07	8.4919e-06	350.676	104.053
ENSTGUG00000000916	ETV7	ets variant 7	HGNC Symbol	18160	2.08448	0.395322	1.343e-07	8.86377e-06	1451.73	303.446
ENSTGUG00000008427	GCNT7	Uncharacterized protein	UniProtKB/TrEMBL	H0ZDM6	-1.41154	0.268029	1.39134e-07	9.11331e-06	47.4922	141.438
ENSTGUG00000006504	B3GALT4	UDP-Gal:betaGlcNAc beta 1,3-galactosyltransferase, polypeptide 4	HGNC Symbol	919	-1.82032	0.346025	1.43536e-07	9.33092e-06	15.6407	59.6269
ENSTGUG00000014379	HYDIN2	Uncharacterized protein	UniProtKB/TrEMBL	H0ZVX8	2.28839	0.43534	1.46773e-07	9.45873e-06	110.23	17.0735
ENSTGUG00000003144	HPGDS	hematopoietic prostaglandin D synthase	HGNC Symbol	17890	1.14589	0.218361	1.54022e-07	9.79174e-06	2598.39	1154.99
ENSTGUG00000001350	GNT-VI	Uncharacterized protein	UniProtKB/TrEMBL	H0YSY1	-1.10182	0.210077	1.5644e-07	9.87283e-06	157.168	343.723
ENSTGUG00000001493	TRAF3IP3	TRAF3 interacting protein 3	HGNC Symbol	30766	1.59774	0.304818	1.59174e-07	9.97257e-06	1544.04	426.818
ENSTGUG00000015662					2.22324	0.424324	1.61022e-07	1.00079e-05	23.9998	2.63249
ENSTGUG00000011375		selenoprotein T (SELT), mRNA	RefSeq mRNA	NM_001199769	-1.32639	0.2536	1.69291e-07	1.03808e-05	725.978	1917.55
ENSTGUG00000008117	ASB9	Uncharacterized protein	UniProtKB/TrEMBL	H0ZCQ7	1.41744	0.271336	1.75165e-07	1.06653e-05	358.662	123.962
ENSTGUG00000009031	AGPS	Uncharacterized protein	UniProtKB/TrEMBL	H0ZFI1	-1.86411	0.35708	1.78518e-07	1.07934e-05	154.56	631.048
ENSTGUG00000006566	GLA	galactosidase, alpha	HGNC Symbol	4296	-1.98561	0.38095	1.86551e-07	1.1154e-05	9.50101	45.0141
ENSTGUG00000011669	MKRN1	Uncharacterized protein	UniProtKB/TrEMBL	H0ZN53	-0.856822	0.165235	2.15474e-07	1.25878e-05	1204.44	2211.66
ENSTGUG00000001158	COL23A1	Uncharacterized protein	UniProtKB/TrEMBL	H0YSD3	-0.910411	0.176183	2.37339e-07	1.36838e-05	121.472	231.381
ENSTGUG00000006799	FANCL	Fanconi anemia, complementation group L	HGNC Symbol	20748	1.71481	0.331852	2.37402e-07	1.36838e-05	107.979	29.0139	response to stress
ENSTGUG00000003549	ETFA	Uncharacterized protein	UniProtKB/TrEMBL	H0YZD0	1.50444	0.291535	2.46406e-07	1.4016e-05	161.813	53.0267
ENSTGUG00000003810	DDX50	Uncharacterized protein	UniProtKB/TrEMBL	H0Z082	-1.31849	0.25546	2.45334e-07	1.4016e-05	151.009	394.116
ENSTGUG00000007817	BTBD9	BTB (POZ) domain containing 9	HGNC Symbol	21228	1.00067	0.194426	2.64977e-07	1.49738e-05	362.003	178.334
ENSTGUG00000010547	SF3A1	splicing factor 3a, subunit 1, 120kDa	HGNC Symbol	10765	-0.752009	0.146213	2.70013e-07	1.51593e-05	377.084	630.968
ENSTGUG00000000316	BNIP1	BCL2/adenovirus E1B 19kDa interacting protein 1	HGNC Symbol	1082	-0.892864	0.173968	2.86133e-07	1.59607e-05	192.213	365.074	regulation of cell death
ENSTGUG00000013074	FBXO34	F-box protein 34	HGNC Symbol	20201	1.37868	0.268796	2.91108e-07	1.61341e-05	417.375	147.724
ENSTGUG00000008032	NASP	Uncharacterized protein	UniProtKB/TrEMBL	H0ZCG9	-0.727683	0.142031	3.00087e-07	1.65258e-05	278.974	465.181
ENSTGUG00000017025	RPL13A	ribosomal protein L13a	HGNC Symbol	10304	-1.01616	0.19864	3.12728e-07	1.7113e-05	4417.22	9168.19	response to stress
ENSTGUG00000001314	TOPORS	topoisomerase I binding, arginine/serine-rich, E3 ubiquitin protein ligase	HGNC Symbol	21653	-1.22369	0.240053	3.44042e-07	1.85911e-05	961.857	2674.43	response to stress, regulation of cell death
ENSTGUG00000017273	MR1	Uncharacterized protein	UniProtKB/TrEMBL	H1A3T8	1.56407	0.310347	4.66123e-07	2.46613e-05	115680	34540.5
ENSTGUG00000006399		Uncharacterized protein	UniProtKB/TrEMBL	H0Z7L5	-1.52916	0.305402	5.52708e-07	2.87874e-05	22.8809	73.3594
ENSTGUG00000006350	CDKAL1	CDK5 regulatory subunit associated protein 1-like 1	HGNC Symbol	21050	0.639082	0.128083	6.05112e-07	3.09574e-05	660.179	421.469
ENSTGUG00000012337	SLIRP	SRA stem-loop interacting RNA binding protein	HGNC Symbol	20495	0.772011	0.155322	6.68196e-07	3.37849e-05	286.177	163.363
ENSTGUG00000010099	EIF5B	eukaryotic translation initiation factor 5B	HGNC Symbol	30793	-0.655337	0.132167	7.10717e-07	3.55194e-05	8796.19	13968.2
ENSTGUG00000002911	KMT2E	lysine (K)-specific methyltransferase 2E	HGNC Symbol	18541	-0.696393	0.140731	7.4825e-07	3.6923e-05	8240.84	13439.3	immune system process
ENSTGUG00000007872	ZFAND4	zinc finger, AN1-type domain 4	HGNC Symbol	23504	-0.657037	0.132801	7.51614e-07	3.6923e-05	366.02	576.718
ENSTGUG00000011420	SLC10A1	solute carrier family 10 (sodium/bile acid cotransporter), member 1	HGNC Symbol	10905	-1.16646	0.235873	7.60284e-07	3.7138e-05	90.1921	208.114
ENSTGUG00000007236		Uncharacterized protein	UniProtKB/TrEMBL	H0ZA44	2.45899	0.497436	7.67981e-07	3.73032e-05	39.5633	2.01757
ENSTGUG00000009056	TBC1D1	TBC1 (tre-2/USP6, BUB2, cdc16) domain family, member 1	HGNC Symbol	11578	1.73482	0.351622	8.06613e-07	3.89608e-05	338.414	79.4273
ENSTGUG00000001165	CCNH	cyclin H	HGNC Symbol	1594	1.85845	0.37718	8.34093e-07	3.97279e-05	274.845	58.7886
ENSTGUG00000010025	JAKMIP1	Uncharacterized protein	UniProtKB/TrEMBL	H0ZIE0	-0.929113	0.18877	8.56881e-07	4.04841e-05	4413.56	8420.33
ENSTGUG00000003031	NAA35	N(alpha)-acetyltransferase 35, NatC auxiliary subunit	HGNC Symbol	24340	0.764646	0.15539	8.61818e-07	4.04961e-05	425.757	251.026
ENSTGUG00000009263	SMIM20	small integral membrane protein 20	HGNC Symbol	37260	0.613277	0.124934	9.16336e-07	4.23671e-05	408.847	264.625
ENSTGUG00000015146		Uncharacterized protein	UniProtKB/TrEMBL	H0ZY00	1.91012	0.389618	9.46071e-07	4.35092e-05	85.8597	19.4357
ENSTGUG00000009372		Uncharacterized protein	UniProtKB/TrEMBL	H0ZGE5	2.55941	0.522368	9.60198e-07	4.39252e-05	20.8622	0
ENSTGUG00000007275	PLCB2	phospholipase C, beta 2	HGNC Symbol	9055	1.29894	0.265314	9.78747e-07	4.43213e-05	81.5448	31.5175
ENSTGUG00000011199	MFSD1	major facilitator superfamily domain containing 1	HGNC Symbol	25874	-1.9431	0.396975	9.84234e-07	4.43213e-05	639.068	3000.55
ENSTGUG00000005427	LSMEM1	leucine-rich single-pass membrane protein 1	HGNC Symbol	22036	-1.5473	0.316449	1.0106e-06	4.50395e-05	55.582	183.383
ENSTGUG00000004144	COL4A5	collagen, type IV, alpha 5	HGNC Symbol	2207	-1.89584	0.388721	1.07644e-06	4.74844e-05	106.118	463.229
ENSTGUG00000004902	KLHDC3	kelch domain containing 3	HGNC Symbol	20704	0.623448	0.127945	1.10036e-06	4.8293e-05	805.141	513.55
ENSTGUG00000018753	ATP6	ATP synthase F0 subunit 6 (mitochondrion)	RefSeq peptide	YP_514824	1.27294	0.26142	1.11983e-06	4.88992e-05	3943.9	1567.29
ENSTGUG00000006838	VRK2	vaccinia related kinase 2	HGNC Symbol	12719	1.64961	0.338993	1.13756e-06	4.94239e-05	621.885	173.675	response to stress
ENSTGUG00000004231		Uncharacterized protein	UniProtKB/TrEMBL	H0Z1B8	2.34464	0.481966	1.146e-06	4.95415e-05	24.9663	3.28033
ENSTGUG00000011619	IL7	Uncharacterized protein	UniProtKB/TrEMBL	H0ZN01	2.3642	0.488156	1.27815e-06	5.44379e-05	19.8915	1.83544	immune system process, regulation of cell death
ENSTGUG00000004963	PIGT	Uncharacterized protein	UniProtKB/TrEMBL	H0Z3J7	-0.725589	0.149998	1.31606e-06	5.52839e-05	822.431	1366.45
ENSTGUG00000013859		Uncharacterized protein	UniProtKB/TrEMBL	H0ZUH4	2.13356	0.441079	1.3172e-06	5.52839e-05	26.9293	4.10919
ENSTGUG00000004378	MPHOSPH6	M-phase phosphoprotein 6	HGNC Symbol	7214	0.978459	0.202743	1.39231e-06	5.81541e-05	200.291	98.6642
ENSTGUG00000017533	RHOC	ras homolog family member C	HGNC Symbol	669	1.84564	0.382929	1.43704e-06	5.97339e-05	189.992	39.6228
ENSTGUG00000011577	GPHN	gephyrin	HGNC Symbol	15465	1.42966	0.297453	1.53709e-06	6.27434e-05	57.4807	19.3983
ENSTGUG00000011748	MEIS2	Meis homeobox 2	HGNC Symbol	7001	1.99629	0.415361	1.53847e-06	6.27434e-05	63.5192	11.9315
ENSTGUG00000002712	RSBN1L	round spermatid basic protein 1-like	HGNC Symbol	24765	-0.816607	0.170432	1.65619e-06	6.69131e-05	534.831	954.944
ENSTGUG00000001539	SELL	Uncharacterized protein	UniProtKB/TrEMBL	H0YTI4	1.0794	0.225667	1.72577e-06	6.93999e-05	147.158	65.6888
ENSTGUG00000003471	DNAJC12	DnaJ (Hsp40) homolog, subfamily C, member 12	HGNC Symbol	28908	-2.26952	0.474646	1.73981e-06	6.96406e-05	99.1728	752.12
ENSTGUG00000009069	PDCD7	programmed cell death 7	HGNC Symbol	8767	-0.77617	0.162425	1.76483e-06	6.99941e-05	183.11	314.823	regulation of cell death
ENSTGUG00000008435	COPB1	coatomer protein complex, subunit beta 1	HGNC Symbol	2231	0.86261	0.180633	1.79267e-06	7.07736e-05	436.25	235.704
ENSTGUG00000008545	STIL	Uncharacterized protein	UniProtKB/TrEMBL	H0ZE04	-0.990737	0.207531	1.8067e-06	7.10032e-05	118.664	242.712
ENSTGUG00000006360	NEDD4	neural precursor cell expressed, developmentally down-regulated 4, E3 ubiquitin protein ligase	HGNC Symbol	7727	1.08089	0.226867	1.8941e-06	7.41012e-05	506.107	223.688	immune system process, response to stress
ENSTGUG00000003368	IL1B	interleukin 1, beta	HGNC Symbol	5992	-2.06343	0.433642	1.95169e-06	7.60106e-05	17.3484	88.4768	immune system process, response to stress, regulation of cell death
ENSTGUG00000000920		glutathione peroxidase 4-like (LOC100190423), mRNA	RefSeq mRNA	NM_001245721	1.17175	0.246913	2.07888e-06	8.06009e-05	1352.95	599.434	response to stress
ENSTGUG00000017027	HTATIP2	HIV-1 Tat interactive protein 2, 30kDa	HGNC Symbol	16637	-1.56202	0.329432	2.12073e-06	8.18565e-05	18.7724	60.4107	regulation of cell death
ENSTGUG00000003315	SLC25A43	solute carrier family 25, member 43	HGNC Symbol	30557	-1.36625	0.289161	2.30243e-06	8.84749e-05	33.2315	92.9519
ENSTGUG00000009632	AFG3L2	AFG3-like AAA ATPase 2	HGNC Symbol	315	-0.695141	0.147152	2.31297e-06	8.84864e-05	1035.51	1690.74	regulation of cell death
ENSTGUG00000018669					1.97889	0.419075	2.33478e-06	8.89272e-05	2706.38	459.651
ENSTGUG00000011768	RNF146	ring finger protein 146	HGNC Symbol	21336	-0.904319	0.191676	2.38214e-06	9.03331e-05	238.345	470.984
ENSTGUG00000012440	WDYHV1	WDYHV motif containing 1	HGNC Symbol	25490	1.03372	0.219186	2.40307e-06	9.0729e-05	845.561	372.136
ENSTGUG00000008577	HDHD1	haloacid dehalogenase-like hydrolase domain containing 1	HGNC Symbol	16818	0.834477	0.177073	2.4455e-06	9.19295e-05	5314.7	2937.09
ENSTGUG00000001272					1.95113	0.414459	2.506e-06	9.33917e-05	96.8718	15.4905
ENSTGUG00000009967	DPCD	deleted in primary ciliary dyskinesia homolog (mouse)	HGNC Symbol	24542	1.08311	0.230065	2.50356e-06	9.33917e-05	199.88	91.1918
ENSTGUG00000012026	SEC23A	Sec23 homolog A (S. cerevisiae)	HGNC Symbol	10701	1.21554	0.259905	2.91289e-06	0.000107169	656.508	266.713
ENSTGUG00000004539	PPA1	pyrophosphatase (inorganic) 1	HGNC Symbol	9226	2.2331	0.477927	2.97607e-06	0.00010857	584.714	68.8988
ENSTGUG00000011787		Uncharacterized protein	UniProtKB/TrEMBL	H0ZNH1	1.3325	0.285161	2.9713e-06	0.00010857	109.98	38.7512
ENSTGUG00000005280	NT5C3A	5'-nucleotidase, cytosolic IIIA	HGNC Symbol	17820	0.669054	0.143306	3.03094e-06	0.000110107	25919.5	16255.7
ENSTGUG00000008771	OSBPL9	Oxysterol-binding protein	UniProtKB/TrEMBL	H0ZEQ9	1.12475	0.241587	3.22947e-06	0.000116062	342.357	152.238
ENSTGUG00000012177	C6orf203	chromosome 6 open reading frame 203	HGNC Symbol	17971	1.76126	0.378335	3.23512e-06	0.000116062	53.3239	13.0165
ENSTGUG00000000417	NFIL3	nuclear factor, interleukin 3 regulated	HGNC Symbol	7787	-1.28478	0.276135	3.27581e-06	0.000117036	711.18	1992.08
ENSTGUG00000018742					1.23887	0.266656	3.38517e-06	0.000120445	71.599	28.54
ENSTGUG00000002610	ALAD	Uncharacterized protein	UniProtKB/TrEMBL	H0YWL2	2.24228	0.482722	3.39938e-06	0.000120455	47.3379	5.38565
ENSTGUG00000011074	TFPI	tissue factor pathway inhibitor (lipoprotein-associated coagulation inhibitor)	HGNC Symbol	11760	-1.13852	0.245251	3.44616e-06	0.00012063	551.306	1254.35
ENSTGUG00000008704	SYNM	Uncharacterized protein	UniProtKB/TrEMBL	H0ZEF1	-0.86351	0.186363	3.59577e-06	0.000125359	4340.28	8330.43
ENSTGUG00000004171	CFI	complement factor I	HGNC Symbol	5394	-2.23346	0.482142	3.61494e-06	0.000125521	6.37777	41.2022
ENSTGUG00000006338	SH3GLB1	SH3-domain GRB2-like endophilin B1	HGNC Symbol	10833	0.628027	0.135803	3.75407e-06	0.000129314	602.544	379.789	regulation of cell death
ENSTGUG00000002757	NUPL2	nucleoporin like 2	HGNC Symbol	17010	-0.929457	0.202313	4.34501e-06	0.000147901	103.224	197.611
ENSTGUG00000010834	RNF103	ring finger protein 103	HGNC Symbol	12859	1.08855	0.237531	4.58902e-06	0.000155595	1506.35	680.137
ENSTGUG00000000284	AP3D1	adaptor-related protein complex 3, delta 1 subunit	HGNC Symbol	568	-0.641607	0.140119	4.67138e-06	0.000157768	1247.19	1998.03	immune system process
ENSTGUG00000015741		Uncharacterized protein	UniProtKB/TrEMBL	H0ZZL6	-1.60828	0.351861	4.8591e-06	0.00016347	3725.91	13913.7
ENSTGUG00000000021		NADH dehydrogenase 1 alpha subcomplex 11-like (LOC100190489), mRNA	RefSeq mRNA	NM_001245203	2.41655	0.528799	4.87982e-06	0.000163531	420.411	27.1011
ENSTGUG00000006271	DEK	DEK oncogene	HGNC Symbol	2768	1.27052	0.27822	4.95708e-06	0.000164842	384.42	136.034	response to stress
ENSTGUG00000010074	LPIN2	Uncharacterized protein	UniProtKB/TrEMBL	H0ZII8	-0.790811	0.173151	4.94326e-06	0.000164842	7155	12514.8
ENSTGUG00000011706	TCTN3	tectonic family member 3	HGNC Symbol	24519	1.54529	0.338474	4.98422e-06	0.000165109	98.6267	33.2943
ENSTGUG00000015883	ZDHHC13	zinc finger, DHHC-type containing 13	HGNC Symbol	18413	0.918026	0.201118	5.00441e-06	0.000165146	1063.55	578.063
ENSTGUG00000007980	CUL3	cullin 3	HGNC Symbol	2553	-0.705359	0.154631	5.07718e-06	0.00016691	812.984	1342.83
ENSTGUG00000002659	PTRF	polymerase I and transcript release factor	HGNC Symbol	9688	1.69939	0.37292	5.18961e-06	0.00016996	373.388	96.4242
ENSTGUG00000003039	NAMPT	Uncharacterized protein	UniProtKB/TrEMBL	H0YXW8	1.18297	0.260937	5.80069e-06	0.000189256	313.22	130.367
ENSTGUG00000008142	MRPS18A	mitochondrial ribosomal protein S18A	HGNC Symbol	14515	1.2728	0.28119	5.99732e-06	0.000194935	550.258	198.888
ENSTGUG00000002170	RIPK1	receptor (TNFRSF)-interacting serine-threonine kinase 1	HGNC Symbol	10019	1.31239	0.290518	6.25925e-06	0.000201931	319.964	119.273	immune system process, regulation of cell death
ENSTGUG00000006370	TMEM5	transmembrane protein 5	HGNC Symbol	13530	1.03449	0.229098	6.31685e-06	0.000203032	135.487	62.923
ENSTGUG00000000042	CHPF2	chondroitin polymerizing factor 2	HGNC Symbol	29270	-1.28449	0.284578	6.3721e-06	0.000204049	144.547	370.361
ENSTGUG00000008958		Uncharacterized protein	UniProtKB/TrEMBL	H0ZF60	-0.9822	0.217648	6.39788e-06	0.000204118	128.319	267.343
ENSTGUG00000012017	SLC25A21	solute carrier family 25 (mitochondrial oxoadipate carrier), member 21	HGNC Symbol	14411	1.7881	0.396584	6.5212e-06	0.000206828	31.1444	6.62429
ENSTGUG00000001540	BDP1	B double prime 1, subunit of RNA polymerase III transcription initiation factor IIIB	HGNC Symbol	13652	-0.790956	0.175613	6.66942e-06	0.000210452	377.614	670.513
ENSTGUG00000010309	CFLAR	CASP8 and FADD-like apoptosis regulator	HGNC Symbol	1876	0.893371	0.199108	7.22795e-06	0.000224795	356.881	184.266	regulation of cell death
ENSTGUG00000010449	IRAK2	Uncharacterized protein	UniProtKB/TrEMBL	H0ZJK9	-1.6945	0.37757	7.19291e-06	0.000224795	26.2964	101.755
ENSTGUG00000016299		Uncharacterized protein	UniProtKB/TrEMBL	H1A139	-0.93942	0.209361	7.22073e-06	0.000224795	247.323	489.528
ENSTGUG00000001170	NME5	NME/NM23 family member 5	HGNC Symbol	7853	-1.06085	0.236548	7.30192e-06	0.000226281	362.92	763.214	regulation of cell death
ENSTGUG00000003367	GLTSCR1L	GLTSCR1-like	HGNC Symbol	21111	-0.877297	0.196222	7.78766e-06	0.000239616	650.619	1189.98
ENSTGUG00000001179	OTUD1	OTU domain containing 1	HGNC Symbol	27346	-0.836496	0.187841	8.4593e-06	0.000258442	1586.65	2862.81
ENSTGUG00000004082	SLC23A2	Uncharacterized protein	UniProtKB/TrEMBL	H0Z0Y1	1.21247	0.272778	8.79301e-06	0.000266782	215.342	93.8177
ENSTGUG00000002368	IL15	interleukin 15	HGNC Symbol	5977	1.11055	0.249899	8.83066e-06	0.000266958	947.633	428.557	immune system process
ENSTGUG00000000187	AFF4	AF4/FMR2 family, member 4	HGNC Symbol	17869	-0.827064	0.186149	8.87052e-06	0.000267228	130.416	232.755
ENSTGUG00000004607	B2M	beta-2 microglobulin-like (LOC100190403), mRNA	RefSeq mRNA	NM_001245669	1.02201	0.230126	8.95005e-06	0.000267758	419126	202537	immune system process
ENSTGUG00000008321	GALK1	galactokinase 1	HGNC Symbol	4118	-2.39002	0.538103	8.93025e-06	0.000267758	7.21306	65.4641
ENSTGUG00000014533		Uncharacterized protein	UniProtKB/TrEMBL	H0ZWC8	-1.10747	0.249424	8.99138e-06	0.000268067	48.3319	108.276
ENSTGUG00000010082	REV1	REV1, polymerase (DNA directed)	HGNC Symbol	14060	-0.814516	0.183695	9.24712e-06	0.000273803	1209.62	2101.2	response to stress
ENSTGUG00000017322	MTHFD2	Uncharacterized protein	UniProtKB/TrEMBL	H1A3Y4	1.69806	0.383318	9.42838e-06	0.000278218	486.257	115.597
ENSTGUG00000001941	CCNA2	cyclin A2	HGNC Symbol	1578	2.06678	0.467894	9.99848e-06	0.000294037	29.461	4.25839
ENSTGUG00000004277	IRS4	insulin receptor substrate 4	HGNC Symbol	6128	-0.814836	0.184539	1.00763e-05	0.000294576	464.072	817.21
ENSTGUG00000006045	C21orf33	chromosome 21 open reading frame 33	HGNC Symbol	1273	0.968476	0.219728	1.04516e-05	0.000303238	3260.4	1558.1
ENSTGUG00000001713	SMPD2	sphingomyelin phosphodiesterase 2, neutral membrane (neutral sphingomyelinase)	HGNC Symbol	11121	1.8849	0.428391	1.08274e-05	0.000311246	1362.95	249.136
ENSTGUG00000017546	COMMD10	COMM domain containing 10	HGNC Symbol	30201	1.26337	0.287143	1.08356e-05	0.000311246	122.957	49.5981
ENSTGUG00000006204	FAM222B	family with sequence similarity 222, member B	HGNC Symbol	25563	-0.682881	0.156112	1.21814e-05	0.000345314	383.251	619.947
ENSTGUG00000011202	RARRES1	retinoic acid receptor responder (tazarotene induced) 1	HGNC Symbol	9867	-2.63636	0.602876	1.22566e-05	0.00034631	2.0898	43.3317
ENSTGUG00000002740	KLHL7	kelch-like family member 7	HGNC Symbol	15646	-0.586264	0.134185	1.24781e-05	0.000350279	778.839	1174.77
ENSTGUG00000004873	GYPC	glycophorin C (Gerbich blood group)	HGNC Symbol	4704	2.05933	0.471802	1.27224e-05	0.00035545	29.7288	3.80638
ENSTGUG00000008406		Uncharacterized protein	UniProtKB/TrEMBL	H0ZDJ3	-0.909658	0.208425	1.27446e-05	0.00035545	195.63	364.314
ENSTGUG00000011428	IGF2R	insulin-like growth factor 2 receptor	HGNC Symbol	5467	-0.863068	0.197943	1.2996e-05	0.000361297	760.968	1400
ENSTGUG00000018649					2.51475	0.57707	1.31382e-05	0.000364079	71.3873	0.452009
ENSTGUG00000008904	GTF2H1	general transcription factor IIH, polypeptide 1, 62kDa	HGNC Symbol	4655	-1.39013	0.319379	1.34522e-05	0.000371347	857.183	2410.74	response to stress
ENSTGUG00000018666					2.34755	0.539411	1.34863e-05	0.000371347	45.7633	1.32309
ENSTGUG00000003165	DOCK11	dedicator of cytokinesis 11	HGNC Symbol	23483	-1.15775	0.266757	1.42415e-05	0.00038843	65.4651	149.827
ENSTGUG00000000070	CERS4	ceramide synthase 4	HGNC Symbol	23747	-1.18312	0.272677	1.43194e-05	0.000389325	109.873	263.947
ENSTGUG00000012128	AZIN1	antizyme inhibitor 1	HGNC Symbol	16432	0.666799	0.153904	1.47384e-05	0.000399462	963.147	600.991
ENSTGUG00000003420	HYKK	hydroxylysine kinase	HGNC Symbol	34403	-1.76884	0.408504	1.49079e-05	0.000402794	11.6492	47.2883
ENSTGUG00000006478	CCT4	chaperonin containing TCP1, subunit 4 (delta)	HGNC Symbol	1617	0.990926	0.229183	1.53405e-05	0.000412307	207.159	100.214
ENSTGUG00000015937	AGPS	Uncharacterized protein	UniProtKB/TrEMBL	H1A049	-2.02729	0.469242	1.55784e-05	0.000413163	6.29646	35.5997
ENSTGUG00000000287	LPL	lipoprotein lipase	HGNC Symbol	6677	2.15674	0.501338	1.69282e-05	0.000444867	37.4966	4.93917
ENSTGUG00000007619	UQCRC1	ubiquinol-cytochrome c reductase core protein I	HGNC Symbol	12585	1.17886	0.274675	1.77208e-05	0.000462884	1151.06	485.62
ENSTGUG00000017411	RIT1	Ras-like without CAAX 1	HGNC Symbol	10023	1.15173	0.269019	1.85889e-05	0.000484096	211.702	92.042
ENSTGUG00000003191	HERC1	HECT and RLD domain containing E3 ubiquitin protein ligase family member 1	HGNC Symbol	4867	-0.58908	0.137694	1.88438e-05	0.000489259	13451.9	20607
ENSTGUG00000004670	USP7	ubiquitin specific peptidase 7 (herpes virus-associated)	HGNC Symbol	12630	-0.784874	0.1836	1.91217e-05	0.000492042	4102.89	7207.95	response to stress
ENSTGUG00000008446	PCGF5	Uncharacterized protein	UniProtKB/TrEMBL	H0ZDN8	1.34146	0.313871	1.92065e-05	0.000492758	439.53	159.426
ENSTGUG00000001469	XPA	xeroderma pigmentosum, complementation group A	HGNC Symbol	12814	-0.558709	0.130889	1.96728e-05	0.000497428	276.759	410.117	response to stress
ENSTGUG00000003384	CKAP2L	cytoskeleton associated protein 2-like	HGNC Symbol	26877	-1.0747	0.251691	1.95535e-05	0.000497428	85.0859	183.688
ENSTGUG00000004956	BFAR	bifunctional apoptosis regulator	HGNC Symbol	17613	0.440347	0.103139	1.95948e-05	0.000497428	3772.01	2778.54	regulation of cell death
ENSTGUG00000012176	DCSTAMP	dendrocyte expressed seven transmembrane protein	HGNC Symbol	18549	-2.40293	0.562815	1.95919e-05	0.000497428	2.99785	33.0068	immune system process
ENSTGUG00000010485	MICALL1	MICAL-like 1	HGNC Symbol	29804	-1.05706	0.247786	1.98989e-05	0.000501592	68.1893	143.706
ENSTGUG00000013890		Uncharacterized protein	UniProtKB/TrEMBL	H0ZUJ2	0.57726	0.135416	2.01826e-05	0.000507264	1845.72	1226.56
ENSTGUG00000018754	COX3	cytochrome c oxidase subunit III (mitochondrion)	RefSeq peptide	YP_514825	1.09986	0.258256	2.0553e-05	0.000515077	17245.5	7182.56
ENSTGUG00000004068	UBE2Q1	ubiquitin-conjugating enzyme E2Q family member 1	HGNC Symbol	15698	-0.873465	0.205221	2.07921e-05	0.000518065	1148.93	2146.47
ENSTGUG00000000538	EXOG	endo/exonuclease (5'-3'), endonuclease G-like	HGNC Symbol	3347	2.1181	0.498816	2.17377e-05	0.000538523	57.6644	6.39223
ENSTGUG00000008942	TXNDC17	thioredoxin domain containing 17	HGNC Symbol	28218	0.648714	0.153065	2.25368e-05	0.000555136	1554.88	1029.99
ENSTGUG00000001908	MAPT	microtubule-associated protein tau	HGNC Symbol	6893	1.51798	0.35836	2.27627e-05	0.000557526	118.457	37.6437
ENSTGUG00000002322	FAM107B	family with sequence similarity 107, member B	HGNC Symbol	23726	0.649476	0.153326	2.27606e-05	0.000557526	755.452	464.144
ENSTGUG00000006967	CHCHD1-1	coiled-coil-helix-coiled-coil-helix domain containing 1-like (LOC100190568), mRNA	RefSeq mRNA	NM_001245422	1.18467	0.28063	2.42739e-05	0.00059286	285.386	130.865
ENSTGUG00000007192	MED8	Uncharacterized protein	UniProtKB/TrEMBL	H0ZA00	0.943641	0.223719	2.46513e-05	0.000598385	371.653	192.311
ENSTGUG00000008511		Uncharacterized protein	UniProtKB/TrEMBL	H0ZDU8	2.2963	0.544458	2.46938e-05	0.000598385	19.7033	0.256174
ENSTGUG00000016960		Uncharacterized protein	UniProtKB/TrEMBL	H1A2Y2	1.83992	0.436264	2.47078e-05	0.000598385	58.4815	11.2788
ENSTGUG00000003644	UBQLN4	ubiquilin 4	HGNC Symbol	1237	-0.801949	0.190188	2.47997e-05	0.000598933	416.175	732.325	response to stress
ENSTGUG00000003149	CBX4	chromobox homolog 4	HGNC Symbol	1554	2.45716	0.584286	2.60613e-05	0.000625907	42.4798	1.43007
ENSTGUG00000006246	CAST	calpastatin	HGNC Symbol	1515	0.764014	0.181777	2.63371e-05	0.000630776	2153.48	1289.79	regulation of cell death
ENSTGUG00000012085	COQ6	coenzyme Q6 monooxygenase	HGNC Symbol	20233	-0.855256	0.203768	2.7022e-05	0.000640089	269.018	478.106
ENSTGUG00000005342	OSER1	oxidative stress responsive serine-rich 1	HGNC Symbol	16105	-0.577703	0.137743	2.73989e-05	0.000644413	742.773	1113.4
ENSTGUG00000008839	STX17	syntaxin 17	HGNC Symbol	11432	0.984642	0.234732	2.73169e-05	0.000644413	209.388	103.252	response to stress
ENSTGUG00000012135	FOXO3	forkhead box O3	HGNC Symbol	3821	-0.627527	0.149631	2.74282e-05	0.000644413	359.509	557.774	response to stress, regulation of cell death
ENSTGUG00000005818	NCOA4	nuclear receptor coactivator 4	HGNC Symbol	7671	0.702442	0.167653	2.79125e-05	0.000654014	39769.7	23989.5
ENSTGUG00000018758	ND4L	NADH dehydrogenase subunit 4L (mitochondrion)	RefSeq peptide	YP_514827	1.3404	0.319971	2.8003e-05	0.000654363	232.116	80.9701
ENSTGUG00000010786	INO80	INO80 complex subunit	HGNC Symbol	26956	-0.615042	0.147036	2.87776e-05	0.000667098	725.214	1137.67	response to stress
ENSTGUG00000018759	ND4	NADH dehydrogenase subunit 4 (mitochondrion)	RefSeq peptide	YP_514828	1.09906	0.26275	2.87795e-05	0.000667098	3863.1	1624.99
ENSTGUG00000011481	UROS	uroporphyrinogen III synthase	HGNC Symbol	12592	1.27324	0.304919	2.97113e-05	0.000685023	307.947	106.624
ENSTGUG00000001051	KXD1	KxDL motif containing 1	HGNC Symbol	28420	0.890387	0.213437	3.02376e-05	0.000695303	2599.57	1329.39
ENSTGUG00000005636		Uncharacterized protein	UniProtKB/TrEMBL	H0Z5E6	-1.76014	0.422796	3.13972e-05	0.000717671	20.603	73.3797
ENSTGUG00000007910	IKZF1	IKAROS family zinc finger 1 (Ikaros)	HGNC Symbol	13176	0.844755	0.202937	3.14593e-05	0.000717671	804.498	441.525	immune system process
ENSTGUG00000004647	ARNT	aryl hydrocarbon receptor nuclear translocator	HGNC Symbol	700	-0.643781	0.15473	3.17323e-05	0.000721993	213.015	338.559	response to stress
ENSTGUG00000001766	TAF11	TAF11 RNA polymerase II, TATA box binding protein (TBP)-associated factor, 28kDa (TAF11), mRNA	RefSeq mRNA	NM_001244906	-0.620607	0.149315	3.23338e-05	0.000733749	266.403	415.416
ENSTGUG00000011090		Uncharacterized protein	UniProtKB/TrEMBL	H0ZLF7	1.69727	0.409009	3.32912e-05	0.000753497	1420.79	320.926
ENSTGUG00000003931		Uncharacterized protein	UniProtKB/TrEMBL	H0Z0F1	1.52504	0.36815	3.43622e-05	0.000771786	1368.72	386.688
ENSTGUG00000007742	ABCG2	Uncharacterized protein	UniProtKB/TrEMBL	H0ZBM8	1.77514	0.428516	3.43504e-05	0.000771786	137.009	28.9129
ENSTGUG00000001289	PTGR1	prostaglandin reductase 1	HGNC Symbol	18429	-1.88171	0.454606	3.48511e-05	0.000778612	51.6218	242.284
ENSTGUG00000017536	CAPZA1	capping protein (actin filament) muscle Z-line, alpha 1	HGNC Symbol	1488	0.408522	0.0987555	3.52338e-05	0.000785132	2581.52	1936.06
ENSTGUG00000008684	EXOC3	exocyst complex component 3	HGNC Symbol	30378	0.493553	0.119336	3.53706e-05	0.000786155	1971.75	1408.96
ENSTGUG00000009698	PDP2	pyruvate dehyrogenase phosphatase catalytic subunit 2	HGNC Symbol	30263	1.22148	0.296173	3.71984e-05	0.000824659	1647.46	603.435
ENSTGUG00000009858	NDUFV2	NADH dehydrogenase (ubiquinone) flavoprotein 2, 24kDa	HGNC Symbol	7717	0.695662	0.168732	3.74145e-05	0.000825218	441.347	270.851
ENSTGUG00000001604	UBE2D2	ubiquitin-conjugating enzyme E2D 2	HGNC Symbol	12475	-0.695204	0.168737	3.78802e-05	0.000833365	741.732	1200.16
ENSTGUG00000000123	MATK	megakaryocyte-associated tyrosine kinase	HGNC Symbol	6906	-1.1285	0.274157	3.85055e-05	0.000840704	40.7951	92.4642
ENSTGUG00000003679	RACGAP1	Rac GTPase activating protein 1	HGNC Symbol	9804	1.97274	0.479191	3.84163e-05	0.000840704	29.7603	4.69999
ENSTGUG00000013904					2.12988	0.518116	3.9426e-05	0.000856474	35.1558	2.63249
ENSTGUG00000008312	H3F3A	H3 histone, family 3A member (LOC100224650), mRNA	RefSeq mRNA	NM_001197298	-0.926757	0.225523	3.96742e-05	0.000857903	17342.7	33842.9
ENSTGUG00000010749		Uncharacterized protein	UniProtKB/TrEMBL	H0ZKF6	0.919515	0.223766	3.96902e-05	0.000857903	100.62	52.4195
ENSTGUG00000007657	RPS6KB1	Ribosomal protein S6 kinase	UniProtKB/TrEMBL	H0ZBF2	-1.26902	0.308905	3.9889e-05	0.00086005	20.6784	53.4107
ENSTGUG00000010455	NOP14	NOP14 nucleolar protein	HGNC Symbol	16821	-0.808095	0.196751	4.0048e-05	0.00086133	748.038	1322.14
ENSTGUG00000003582	JMJD8	jumonji domain containing 8 (JMJD8), mRNA	RefSeq mRNA	NM_001159400	-0.947971	0.231004	4.06582e-05	0.000872286	168.743	329.681
ENSTGUG00000004598	HENMT1	HEN1 methyltransferase homolog 1 (Arabidopsis)	HGNC Symbol	26400	1.04945	0.256045	4.15485e-05	0.00088918	102.622	48.0951
ENSTGUG00000008223	MRPL38	mitochondrial ribosomal protein L38	HGNC Symbol	14033	0.93174	0.227624	4.25231e-05	0.000906692	517.723	264.511
ENSTGUG00000001629	CYSTM1	cysteine-rich transmembrane module containing 1	HGNC Symbol	30239	-0.458442	0.112066	4.29821e-05	0.00091308	4092.54	5607.16
ENSTGUG00000010222	ALKBH3	alkB, alkylation repair homolog 3 (E. coli)	HGNC Symbol	30141	1.79689	0.439614	4.36172e-05	0.0009243	75.081	15.2485	response to stress
ENSTGUG00000008872	HPS5	Hermansky-Pudlak syndrome 5	HGNC Symbol	17022	-1.44528	0.354013	4.45418e-05	0.000939288	391.579	1181.05	response to stress
ENSTGUG00000012064	ANKRD46	ankyrin repeat domain 46	HGNC Symbol	27229	1.55914	0.381871	4.44801e-05	0.000939288	327.374	80.3246
ENSTGUG00000000748	PCSK5	proprotein convertase subtilisin/kexin type 5	HGNC Symbol	8747	1.0266	0.251604	4.49915e-05	0.000946464	116.638	55.2748
ENSTGUG00000018763	ND5	NADH dehydrogenase subunit 5 (mitochondrion)	RefSeq peptide	YP_514829	1.07394	0.263882	4.70613e-05	0.000985211	2325.96	1044.07
ENSTGUG00000004980		Uncharacterized protein	UniProtKB/TrEMBL	H0Z3H7	0.768356	0.188935	4.76669e-05	0.000995479	2321.97	1314.77
ENSTGUG00000008890	BLOC1S4	biogenesis of lysosomal organelles complex-1, subunit 4, cappuccino	HGNC Symbol	24206	0.721584	0.177496	4.79613e-05	0.000999213	1202.42	696.73	response to stress
ENSTGUG00000013108	ERO1L	ERO1-like (S. cerevisiae)	HGNC Symbol	13280	1.62691	0.400321	4.82347e-05	0.00100249	190.85	54.38	response to stress, regulation of cell death
ENSTGUG00000002246	CDYL	Uncharacterized protein	UniProtKB/TrEMBL	H0YVK2	-1.04098	0.256378	4.89987e-05	0.0010135	182.231	401.027
ENSTGUG00000002441	NDUFS4	NADH dehydrogenase (ubiquinone) Fe-S protein 4, 18kDa (NADH-coenzyme Q reductase) (NDUFS4), nuclear gene encoding mitochondrial protein, mRNA	RefSeq mRNA	NM_001245255	0.991527	0.244268	4.92455e-05	0.00101617	164.521	82.2257
ENSTGUG00000002478	CNP	2',3'-cyclic nucleotide 3' phosphodiesterase	HGNC Symbol	2158	1.96929	0.486135	5.10178e-05	0.00104774	73.7569	9.36375
ENSTGUG00000003734	ANXA4	annexin A4	HGNC Symbol	542	-0.997349	0.246644	5.26187e-05	0.00107806	164.06	341.897
ENSTGUG00000006538	BLMH	bleomycin hydrolase	HGNC Symbol	1059	0.776617	0.19215	5.30591e-05	0.00108451	337.117	197.477
ENSTGUG00000001055	MAP3K8	Uncharacterized protein	UniProtKB/TrEMBL	H0YS26	1.64007	0.406221	5.40508e-05	0.00110218	1044.3	275.856
ENSTGUG00000011358	PSTK	phosphoseryl-tRNA kinase	HGNC Symbol	28578	-1.34179	0.332527	5.4569e-05	0.00111013	49.1944	134.749
ENSTGUG00000012043	COX6C	cytochrome c oxidase subunit VIc (COX6C), nuclear gene encoding mitochondrial protein, mRNA	RefSeq mRNA	NM_001246259	0.948904	0.235483	5.58695e-05	0.00113244	1030.75	548.468
ENSTGUG00000006957	SELK	selenoprotein K (SELK), mRNA	RefSeq mRNA	NM_001199761	0.699592	0.173702	5.63647e-05	0.00113332	1157.41	735.479	immune system process, response to stress
ENSTGUG00000014477	HADHA	hydroxyacyl-CoA dehydrogenase/3-ketoacyl-CoA thiolase/enoyl-CoA hydratase (trifunctional protein), alpha subunit	HGNC Symbol	4801	1.9078	0.473636	5.62578e-05	0.00113332	105.102	17.4615
ENSTGUG00000013528	GPR89B	Uncharacterized protein	UniProtKB/TrEMBL	H0ZTI3	0.593942	0.147547	5.68703e-05	0.00114084	466.531	304.753
ENSTGUG00000009878	EIF3J	eukaryotic translation initiation factor 3, subunit J	HGNC Symbol	3270	-0.497301	0.123569	5.70979e-05	0.00114122	411.713	582.061
ENSTGUG00000015824		Uncharacterized protein	UniProtKB/TrEMBL	H0ZZU3	1.64361	0.408424	5.71535e-05	0.00114122	41.2526	10.3796
ENSTGUG00000006688	ADNP2	ADNP homeobox 2	HGNC Symbol	23803	-0.779686	0.193774	5.72958e-05	0.00114143	239.301	413.412	response to stress, regulation of cell death
ENSTGUG00000003935	LMLN	leishmanolysin-like (metallopeptidase M8 family)	HGNC Symbol	15991	1.43695	0.357483	5.82895e-05	0.00115855	72.463	22.6984
ENSTGUG00000006656	NAA25	N(alpha)-acetyltransferase 25, NatB auxiliary subunit	HGNC Symbol	25783	1.19012	0.296197	5.86921e-05	0.00116388	225.282	97.9575
ENSTGUG00000004491	NOL11	nucleolar protein 11	HGNC Symbol	24557	-1.03535	0.257922	5.96498e-05	0.00118017	161.281	330.09
ENSTGUG00000005950	FAM8A1	family with sequence similarity 8, member A1	HGNC Symbol	16372	-0.905471	0.226322	6.31253e-05	0.00124041	2392.67	4817.08
ENSTGUG00000001556	CASD1	CAS1 domain containing 1	HGNC Symbol	16014	1.46686	0.366756	6.34659e-05	0.00124208	104.233	30.1093
ENSTGUG00000000435		Uncharacterized protein	UniProtKB/TrEMBL	H0YQ89	1.72317	0.431495	6.51068e-05	0.00126497	97.0624	21.0912
ENSTGUG00000001729	DCTN3	dynactin light chain 3-like (LOC100190486), mRNA	RefSeq mRNA	NM_001245191	0.617276	0.154727	6.62238e-05	0.00128379	829.406	534.41
ENSTGUG00000010971	TRUB1	TruB pseudouridine (psi) synthase family member 1	HGNC Symbol	16060	1.54281	0.386882	6.66912e-05	0.00128996	54.3074	15.7894
ENSTGUG00000010334		Uncharacterized protein	UniProtKB/TrEMBL	H0ZJ88	-1.86952	0.471031	7.21772e-05	0.00138676	7.41976	39.1759
ENSTGUG00000000419	TMEM136	Uncharacterized protein	UniProtKB/TrEMBL	H0YQ74	0.697886	0.176229	7.49186e-05	0.00143307	457.97	277.621
ENSTGUG00000011774	TRMT11	tRNA methyltransferase 11 homolog (S. cerevisiae)	HGNC Symbol	21080	0.822047	0.2082	7.86921e-05	0.00148878	797.497	444.273
ENSTGUG00000005210	GNMT	glycine N-methyltransferase	HGNC Symbol	4415	1.62179	0.411211	8.01518e-05	0.00150979	84.1272	20.7999
ENSTGUG00000010986	AIG1	androgen-induced 1	HGNC Symbol	21607	0.780068	0.197968	8.1353e-05	0.00152577	4550.41	2582.64
ENSTGUG00000000477		Uncharacterized protein	UniProtKB/TrEMBL	H0YQC9	-1.23881	0.314836	8.32734e-05	0.0015584	30.637	77.9348
ENSTGUG00000010216	WBP1L	WW domain binding protein 1-like	HGNC Symbol	23510	1.21749	0.309495	8.36182e-05	0.00156148	435.641	166.958
ENSTGUG00000017265	SUCO	SUN domain containing ossification factor	HGNC Symbol	1240	-0.909639	0.231626	8.59455e-05	0.00160148	418	792.054
ENSTGUG00000008457	AURKA	aurora kinase A	HGNC Symbol	11393	-1.43792	0.366274	8.64434e-05	0.00160729	30.1338	91.7476
ENSTGUG00000005845	TIMM23B	Uncharacterized protein	UniProtKB/TrEMBL	H0Z610	0.731068	0.18653	8.8806e-05	0.00164768	1411.38	832.239
ENSTGUG00000010111	ADSL	adenylosuccinate lyase	HGNC Symbol	291	-1.0135	0.258857	9.03017e-05	0.00167184	66.7281	136.679
ENSTGUG00000008628	PPM1F	Uncharacterized protein	UniProtKB/TrEMBL	H0ZE85	1.03334	0.264371	9.28081e-05	0.00170727	87.3237	40.5417
ENSTGUG00000017064	DDX19A	Uncharacterized protein	UniProtKB/TrEMBL	H1A3C0	0.82262	0.211088	9.73767e-05	0.00178373	845.593	467.216
ENSTGUG00000018737	ND1	NADH dehydrogenase subunit 1 (mitochondrion)	RefSeq peptide	YP_514819	1.06131	0.272587	9.88239e-05	0.0018026	1823.86	845.07
ENSTGUG00000012067	PABPC1	Uncharacterized protein	UniProtKB/TrEMBL	H0ZPA7	-0.898422	0.230809	9.92192e-05	0.001806	6822.78	12904
ENSTGUG00000009135	PCID2	PCI domain containing 2	HGNC Symbol	25653	-0.880686	0.226334	9.97931e-05	0.00181263	1391.03	2727.61	immune system process, regulation of cell death
ENSTGUG00000009129	PROZ	protein Z, vitamin K-dependent plasma glycoprotein	HGNC Symbol	9460	-1.02417	0.263287	0.000100267	0.00181741	83.5535	173.818	response to stress
ENSTGUG00000001891	UBE2H	ubiquitin-conjugating enzyme E2H	HGNC Symbol	12484	-0.865022	0.222863	0.000103851	0.00187252	282.58	508.618
ENSTGUG00000017510	TXNL1	thioredoxin-like 1	HGNC Symbol	12436	1.038	0.267446	0.000103956	0.00187252	5792.16	2679.72
ENSTGUG00000005258	NKX6-3	NK6 homeobox 3	HGNC Symbol	26328	-1.93445	0.49956	0.00010781	0.00193789	28.5159	159.042
ENSTGUG00000008298	RBM38	RNA binding motif protein 38	HGNC Symbol	15818	1.52649	0.39466	0.00010979	0.00196531	341.334	74.4013	response to stress
ENSTGUG00000002112	HNRNPLL	heterogeneous nuclear ribonucleoprotein L-like	HGNC Symbol	25127	0.863354	0.223599	0.000112845	0.00200752	133.664	71.4026
ENSTGUG00000018486	RNF8	ring finger protein 8, E3 ubiquitin protein ligase	HGNC Symbol	10071	0.862043	0.223404	0.000114002	0.00202395	214.068	115.47	immune system process, response to stress
ENSTGUG00000004077	SERPINC1	serpin peptidase inhibitor, clade C (antithrombin), member 1	HGNC Symbol	775	-1.05428	0.273452	0.00011551	0.00204651	52.1465	113.905
ENSTGUG00000001447	RLF	rearranged L-myc fusion	HGNC Symbol	10025	-1.13134	0.293607	0.00011656	0.00206089	1935.74	4515.83
ENSTGUG00000010994	EHD4	EH-domain containing 4	HGNC Symbol	3245	-0.575193	0.149336	0.00011732	0.00207002	316.561	473.695
ENSTGUG00000017517	RNF20	ring finger protein 20, E3 ubiquitin protein ligase	HGNC Symbol	10062	1.20274	0.312304	0.000117555	0.00207002	1565.59	612.795
ENSTGUG00000000313	ATP6V0E1	ATPase, H+ transporting, lysosomal 9kDa, V0 subunit e1	HGNC Symbol	863	-1.02108	0.265529	0.000120324	0.00211019	4507.05	10121.1
ENSTGUG00000010809	STX11	syntaxin 11	HGNC Symbol	11429	-0.72011	0.187349	0.000121199	0.00212123	285.044	470.088	immune system process, response to stress
ENSTGUG00000008961	WDR19	WD repeat domain 19	HGNC Symbol	18340	1.00638	0.261961	0.00012217	0.00213391	129.911	61.8154
ENSTGUG00000013420	TAF13	TAF13 RNA polymerase II, TATA box binding protein (TBP)-associated factor, 18kDa (TAF13), transcript variant 1, mRNA	RefSeq mRNA	NM_001198577	0.958095	0.249605	0.000123814	0.00215826	376.489	185.56
ENSTGUG00000000494	CRYZL1	crystallin, zeta (quinone reductase)-like 1	HGNC Symbol	2420	1.38131	0.360225	0.000125787	0.00218107	156.312	54.5929
ENSTGUG00000008995	PRPF38A	pre-mRNA processing factor 38A	HGNC Symbol	25930	0.627123	0.1636	0.000126456	0.00218668	1212.36	778.636
ENSTGUG00000004915		Uncharacterized protein	UniProtKB/TrEMBL	H0Z3A9	1.37296	0.358675	0.000129254	0.00222616	150.254	48.8357
ENSTGUG00000008367	SLC16A14	solute carrier family 16, member 14	HGNC Symbol	26417	-1.95971	0.512482	0.000131324	0.00224837	3.76621	22.1774
ENSTGUG00000013616	NXPE3	neurexophilin and PC-esterase domain family, member 3	HGNC Symbol	28238	0.836808	0.21883	0.000131297	0.00224837	721.515	391.288
ENSTGUG00000000529	TMEM50B	transmembrane protein 50B-like (LOC100190166), mRNA	RefSeq mRNA	NM_001245717	0.641659	0.167958	0.000133261	0.00227702	1075.15	676.002
ENSTGUG00000005928	ING5	inhibitor of growth family, member 5	HGNC Symbol	19421	-0.534268	0.140131	0.000137495	0.00234013	3348.34	4947.8	regulation of cell death
ENSTGUG00000012828	PANX1	pannexin 1	HGNC Symbol	8599	1.69196	0.444053	0.000138823	0.00235807	21.2358	5.0225	response to stress
ENSTGUG00000012099	UBR5	ubiquitin protein ligase E3 component n-recognin 5	HGNC Symbol	16806	-0.674406	0.177096	0.000140017	0.00236442	732.017	1181.61	response to stress
ENSTGUG00000001752	UBP1	upstream binding protein 1 (LBP-1a)	HGNC Symbol	12507	-0.743014	0.195245	0.000141495	0.00237735	332.309	554.573
ENSTGUG00000002996	ATXN7L1	ataxin 7-like 1	HGNC Symbol	22210	1.32448	0.348057	0.000141607	0.00237735	1097.67	426.832
ENSTGUG00000008669	FRA10AC1	fragile site, folic acid type, rare, fra(10)(q23.3) or fra(10)(q24.2) candidate 1	HGNC Symbol	1162	0.964566	0.253467	0.000141526	0.00237735	157.481	76.4556
ENSTGUG00000009768	BST1	Uncharacterized protein	UniProtKB/TrEMBL	H0ZHL2	-1.67786	0.441382	0.000143896	0.0024111	8.05416	28.9376
ENSTGUG00000006043	FAM63B	family with sequence similarity 63, member B	HGNC Symbol	26954	-1.00624	0.26504	0.000146705	0.00244395	330.019	703.325
ENSTGUG00000007722	KCNK5	potassium channel, subfamily K, member 5	HGNC Symbol	6280	1.22964	0.325816	0.000160638	0.00263044	88.2233	37.0733
ENSTGUG00000003736	CENPE	centromere protein E, 312kDa	HGNC Symbol	1856	2.19236	0.581058	0.000161261	0.00263244	30.6271	1.22053
ENSTGUG00000017383	TOR1AIP2	torsin A interacting protein 2	HGNC Symbol	24055	2.1774	0.577393	0.000162542	0.00264191	34.6739	2.13825
ENSTGUG00000003821	TSEN15	TSEN15 tRNA splicing endonuclease subunit	HGNC Symbol	16791	0.910111	0.241477	0.000163944	0.0026594	79.8412	41.1341
ENSTGUG00000007693	RNFT1	ring finger protein, transmembrane 1	HGNC Symbol	30206	-1.32566	0.3519	0.000165115	0.00267337	18.0855	49.4694
ENSTGUG00000001782	RPS10	Uncharacterized protein	UniProtKB/TrEMBL	H0YU72	2.19323	0.582746	0.00016747	0.00270139	1329.86	74.3203
ENSTGUG00000003059	PLS3	plastin 3	HGNC Symbol	9091	1.56031	0.414545	0.000167279	0.00270139	56.9006	13.6507
ENSTGUG00000007282	FOXO4	forkhead box O4	HGNC Symbol	7139	-1.14992	0.306624	0.000176662	0.00282856	162.586	367.224	response to stress
ENSTGUG00000006384	ABHD14B	abhydrolase domain containing 14B	HGNC Symbol	28235	1.42183	0.379255	0.000177525	0.00283713	67.5259	20.9085
ENSTGUG00000002997	SDR39U1	short chain dehydrogenase/reductase family 39U, member 1	HGNC Symbol	20275	2.01505	0.537663	0.000178397	0.0028458	25.4509	2.7998
ENSTGUG00000000003	ZENK	early growth response 1 (EGR1), mRNA	RefSeq mRNA	NM_001080957	-1.21442	0.324276	0.000180382	0.00286161	24.8438	60.3905	immune system process
ENSTGUG00000003345	SOCS3	suppressor of cytokine signaling 3	HGNC Symbol	19391	1.80504	0.481963	0.000180262	0.00286161	53.3252	10.1838
ENSTGUG00000012634	NPAT	nuclear protein, ataxia-telangiectasia locus	HGNC Symbol	7896	1.20266	0.321369	0.000182334	0.00288201	91.2863	37.2537
ENSTGUG00000005423	PALMD	palmdelphin	HGNC Symbol	15846	-0.861685	0.230424	0.000184343	0.00290845	177.064	304.483
ENSTGUG00000009199	SUDS3	suppressor of defective silencing 3 homolog (S. cerevisiae)	HGNC Symbol	29545	-0.913308	0.244479	0.000187176	0.00293706	637.865	1237.79	regulation of cell death
ENSTGUG00000005020	COX10	cytochrome c oxidase assembly homolog 10 (yeast)	HGNC Symbol	2260	1.87641	0.503531	0.000194161	0.00303565	17.0106	2.58585
ENSTGUG00000004412	ASB6	ankyrin repeat and SOCS box containing 6	HGNC Symbol	17181	0.789894	0.212097	0.000195921	0.00305764	1549.42	903.221
ENSTGUG00000001711	NUDT2	nudix (nucleoside diphosphate linked moiety X)-type motif 2	HGNC Symbol	8049	0.904982	0.243066	0.000196719	0.00305905	133.45	71.3403
ENSTGUG00000014711	FBXW11	Uncharacterized protein	UniProtKB/TrEMBL	H0ZWU2	-0.788894	0.211875	0.00019656	0.00305905	100.598	170.528
ENSTGUG00000016806		Uncharacterized protein	UniProtKB/TrEMBL	H1A2I2	1.16995	0.314341	0.000197715	0.00306352	74.9518	31.3354
ENSTGUG00000010081	EGLN1	egl-9 family hypoxia-inducible factor 1	HGNC Symbol	1232	-0.681649	0.183184	0.000198353	0.0030679	358.687	598.466	response to stress
ENSTGUG00000007646	GPR17	G protein-coupled receptor 17	HGNC Symbol	4471	2.03427	0.547229	0.00020129	0.00310258	19.3428	1.11356
ENSTGUG00000006791	NARFL	nuclear prelamin A recognition factor-like	HGNC Symbol	14179	-0.40925	0.110178	0.00020364	0.00313286	636.389	850.892	response to stress
ENSTGUG00000006156	C10ORF57-1	selenoprotein U (SELU), transcript variant 2, mRNA	RefSeq mRNA	NM_001193527	0.888237	0.239197	0.000204488	0.00313476	395.181	206.088	immune system process
ENSTGUG00000011724	RAB3GAP1	RAB3 GTPase activating protein subunit 1 (catalytic)	HGNC Symbol	17063	0.826173	0.222466	0.000204253	0.00313476	241.638	133.775
ENSTGUG00000012661	RPLP1	ribosomal protein, large, P1	HGNC Symbol	10372	1.9443	0.523745	0.000205377	0.00314282	3628.95	483.411
ENSTGUG00000007686	KIT	v-kit Hardy-Zuckerman 4 feline sarcoma viral oncogene homolog	HGNC Symbol	6342	-2.06519	0.556859	0.000208371	0.00317738	6.49467	40.4096	immune system process, response to stress, regulation of cell death
ENSTGUG00000016768		Uncharacterized protein	UniProtKB/TrEMBL	H1A2F0	1.05708	0.285223	0.000210427	0.00320308	118.669	54.1182
ENSTGUG00000012110		Uncharacterized protein	UniProtKB/TrEMBL	H0ZPE2	1.11937	0.302552	0.000215815	0.00326213	84.3316	37.1054
ENSTGUG00000005026	MKL2	MKL/myocardin-like 2	HGNC Symbol	29819	-0.543047	0.146816	0.000216601	0.0032683	187.106	274.979
ENSTGUG00000006459	XPOT	exportin, tRNA	HGNC Symbol	12826	-0.676169	0.183081	0.00022138	0.00333458	1007.52	1649.16
ENSTGUG00000003432	NDUFA1	NADH dehydrogenase 1 alpha subcomplex 1 7.5 kDa-like (LOC100190394), mRNA	RefSeq mRNA	NM_001245645	0.72107	0.1955	0.000225726	0.00339414	1636.4	990.396
ENSTGUG00000011186	MTRF1L	mitochondrial translational release factor 1-like	HGNC Symbol	21051	-1.9301	0.524697	0.000234615	0.00350342	3.59085	21.3644
ENSTGUG00000008252	ADSS	adenylosuccinate synthase	HGNC Symbol	292	1.24956	0.340206	0.000239761	0.00356794	130.652	48.9849
ENSTGUG00000009745	NFIA	nuclear factor I/A	HGNC Symbol	7784	1.14267	0.311467	0.00024382	0.00360971	239.48	101.936
ENSTGUG00000005867	ADPRM	ADP-ribose/CDP-alcohol diphosphatase, manganese-dependent	HGNC Symbol	30925	1.3629	0.372086	0.000249399	0.00368598	51.9039	18.4734
ENSTGUG00000006628	MAPKAPK5	mitogen-activated protein kinase-activated protein kinase 5 (MAPKAPK5), mRNA	RefSeq mRNA	NM_001159734	-0.987921	0.270614	0.000261557	0.00384596	456.759	948.232	response to stress
ENSTGUG00000002305	LY86	lymphocyte antigen 86	HGNC Symbol	16837	-1.88953	0.518222	0.000266167	0.00388163	28.9408	135.1
ENSTGUG00000009105	NUP205	Uncharacterized protein	UniProtKB/TrEMBL	H0ZFS3	0.85346	0.234062	0.000266046	0.00388163	198.609	107.814
ENSTGUG00000008398	FGD6	FYVE, RhoGEF and PH domain containing 6	HGNC Symbol	21740	-1.01349	0.27808	0.00026781	0.00389813	91.5903	194.387
ENSTGUG00000005357	PER2	Uncharacterized protein	UniProtKB/TrEMBL	H0Z4Q9	-0.710933	0.195222	0.000270876	0.00392294	742.103	1222.72
ENSTGUG00000008653	FEZ2	fasciculation and elongation protein zeta 2 (zygin II)	HGNC Symbol	3660	1.39474	0.382991	0.000270851	0.00392294	117.052	34.997
ENSTGUG00000002212	PPCS	phosphopantothenoylcysteine synthetase	HGNC Symbol	25686	-0.687525	0.188999	0.000275056	0.00396529	368.864	587.876
ENSTGUG00000006522	USP9X	Ubiquitin carboxyl-terminal hydrolase	UniProtKB/TrEMBL	H0Z892	-0.371085	0.102003	0.0002748	0.00396529	2828.52	3679.15
ENSTGUG00000011079	PDCD10	programmed cell death 10	HGNC Symbol	8761	0.911402	0.250706	0.000277619	0.00399383	1119.68	598.161	regulation of cell death
ENSTGUG00000008442	SUN1	Sad1 and UNC84 domain containing 1	HGNC Symbol	18587	-0.763142	0.209969	0.000278464	0.00399934	5442.43	9540.06
ENSTGUG00000005635		Uncharacterized protein	UniProtKB/TrEMBL	H0Z5E4	-1.09427	0.301666	0.000286264	0.00409775	28.9792	65.9802
ENSTGUG00000009118	ZNF407	Uncharacterized protein	UniProtKB/TrEMBL	H0ZFN3	0.958884	0.264414	0.00028734	0.00410636	87.9296	43.3864
ENSTGUG00000011800	KL	klotho	HGNC Symbol	6344	2.04786	0.564867	0.000288522	0.00411152	11.779	0
ENSTGUG00000005986	ATXN1	ataxin 1	HGNC Symbol	10548	1.94172	0.535924	0.000291064	0.00413225	17.002	1.98464
ENSTGUG00000003735		Uncharacterized protein	UniProtKB/TrEMBL	H0YZV7	1.52227	0.420332	0.000292805	0.00414335	24.3277	6.90899
ENSTGUG00000000987	SIRT6	sirtuin 6	HGNC Symbol	14934	1.33386	0.369367	0.000304775	0.00428469	120.117	42.2568	response to stress
ENSTGUG00000006400	PPTC7	Uncharacterized protein	UniProtKB/TrEMBL	H0Z7M1	-1.03259	0.286262	0.000309589	0.00434262	33.7346	72.6406
ENSTGUG00000011995	RBM43	RNA binding motif protein 43	HGNC Symbol	24790	1.21305	0.336364	0.000310508	0.00434409	347.169	125.554
ENSTGUG00000013566	C11orf30	Uncharacterized protein	UniProtKB/TrEMBL	H0ZTM1	-0.519913	0.144227	0.000312353	0.00435581	937.943	1310.85
ENSTGUG00000010942		60S ribosomal protein L22-like 1-like (LOC100219288), mRNA	RefSeq mRNA	NM_001245860	-0.71202	0.197734	0.000317106	0.00440486	1894.63	3126.37
ENSTGUG00000011684	EPB41L2	erythrocyte membrane protein band 4.1-like 2	HGNC Symbol	3379	-0.909777	0.252669	0.000317398	0.00440486	35.8102	69.266
ENSTGUG00000017299	SCYL1BP1	Uncharacterized protein	UniProtKB/TrEMBL	H1A3W2	0.809799	0.224945	0.000318227	0.00440928	98.8703	56.2268
ENSTGUG00000015999		Uncharacterized protein	UniProtKB/TrEMBL	H1A0A9	-1.51736	0.422023	0.00032385	0.00447285	19.3698	65.2989
ENSTGUG00000006945	ACTR8	ARP8 actin-related protein 8 homolog (yeast)	HGNC Symbol	14672	0.708182	0.196994	0.000324471	0.00447429	552.326	330.197
ENSTGUG00000004586	MTMR1	myotubularin related protein 1	HGNC Symbol	7449	-0.896715	0.249851	0.000331947	0.00454836	45.3483	85.0866
ENSTGUG00000006188	ZNF644	zinc finger protein 644	HGNC Symbol	29222	-0.437308	0.121833	0.000331437	0.00454836	790.752	1065.13
ENSTGUG00000007277	VPS53	vacuolar protein sorting 53 homolog (S. cerevisiae)	HGNC Symbol	25608	0.787964	0.219577	0.000332523	0.00454905	328.971	180.894
ENSTGUG00000004064	SDF4	stromal cell derived factor 4	HGNC Symbol	24188	-0.941899	0.262557	0.000333984	0.0045618	78.7395	155.219
ENSTGUG00000004636	MTM1	myotubularin 1	HGNC Symbol	7448	-0.74258	0.20717	0.000337856	0.00460016	701.282	1162.15
ENSTGUG00000010736	PIK3CA	phosphatidylinositol-4,5-bisphosphate 3-kinase, catalytic subunit alpha	HGNC Symbol	8975	-0.549843	0.153505	0.000341065	0.00463655	1631.53	2400.07	regulation of cell death
ENSTGUG00000011659	ACTR3	ARP3 actin-related protein 3 homolog (yeast)	HGNC Symbol	170	0.462666	0.129595	0.000356849	0.00483593	2551.24	1809.33
ENSTGUG00000009497		Uncharacterized protein	UniProtKB/TrEMBL	H0ZGS4	1.72479	0.483473	0.00036041	0.00486892	32.4217	7.45474
ENSTGUG00000006696	NDUFB10	NADH dehydrogenase (ubiquinone) 1 beta subcomplex, 10, 22kDa	HGNC Symbol	7696	0.856611	0.240181	0.000361754	0.00487109	472.085	261.67
ENSTGUG00000007502	MAP2K3	mitogen-activated protein kinase kinase 3	HGNC Symbol	6843	0.825522	0.231438	0.000361189	0.00487109	372.098	202.456	response to stress
ENSTGUG00000011178	ABCC4	Uncharacterized protein	UniProtKB/TrEMBL	H0ZLS3	1.02449	0.287311	0.000362778	0.00487109	347.337	175.183
ENSTGUG00000008448	CSTF1	cleavage stimulation factor, 3' pre-RNA, subunit 1, 50kDa	HGNC Symbol	2483	-0.605891	0.170055	0.000366751	0.00491616	712.762	1092.12
ENSTGUG00000008474		Uncharacterized protein	UniProtKB/TrEMBL	H0ZDR1	0.707453	0.198687	0.000369951	0.00495138	59200.7	35798.8
ENSTGUG00000011707	ALDH18A1	aldehyde dehydrogenase 18 family, member A1	HGNC Symbol	9722	0.846646	0.237963	0.000373856	0.00499591	318.38	168.318
ENSTGUG00000017540	CDO1	cysteine dioxygenase type 1	HGNC Symbol	1795	-2.20682	0.621259	0.00038207	0.0050978	2.91233	42.1511
ENSTGUG00000010974	HIVEP2	human immunodeficiency virus type I enhancer binding protein 2	HGNC Symbol	4921	-0.303169	0.0854413	0.000387772	0.00515804	2828.2	3493.11
ENSTGUG00000007369	BLOC1S6	biogenesis of lysosomal organelles complex-1, subunit 6, pallidin	HGNC Symbol	8549	-1.08099	0.304753	0.000389475	0.00517128	37.8431	81.084	immune system process, response to stress
ENSTGUG00000001552	CD55	Uncharacterized protein	UniProtKB/TrEMBL	H0YTI5	1.54895	0.436935	0.000392549	0.00518957	179.027	50.0262
ENSTGUG00000009392	TCEANC2	transcription elongation factor A (SII) N-terminal and central domain containing 2	HGNC Symbol	26494	0.67208	0.189578	0.000392403	0.00518957	184.897	117.975
ENSTGUG00000010508	GALR2	galanin receptor 2	HGNC Symbol	4133	-1.42213	0.402003	0.00040377	0.00531353	52.2277	166.859
ENSTGUG00000014219	PPIB	peptidylprolyl isomerase B (cyclophilin B)	HGNC Symbol	9255	1.29738	0.366925	0.000406531	0.00534175	291.102	106.543
ENSTGUG00000009211	DCUN1D3	DCN1, defective in cullin neddylation 1, domain containing 3	HGNC Symbol	28734	0.441868	0.12502	0.000408715	0.00536229	1386.72	1010.61
ENSTGUG00000002128	TAF3	TAF3 RNA polymerase II, TATA box binding protein (TBP)-associated factor, 140kDa	HGNC Symbol	17303	0.679512	0.192525	0.000416391	0.00545472	640.584	394.896
ENSTGUG00000010935	TM9SF2	transmembrane 9 superfamily member 2	HGNC Symbol	11865	-0.568511	0.161174	0.000419806	0.00549114	509.241	760.684
ENSTGUG00000006137	WDR66	WD repeat domain 66	HGNC Symbol	28506	-0.93917	0.266337	0.000421494	0.00550488	85.4635	170.992
ENSTGUG00000018767	ND6	NADH dehydrogenase subunit 6 (mitochondrion)	RefSeq peptide	YP_514831	1.27474	0.362089	0.000430692	0.00560808	199.198	68.0458
ENSTGUG00000017832	7SK	7SK RNA	RFAM	RF00100	-1.31312	0.373138	0.00043295	0.00562901	308.207	792.275
ENSTGUG00000002205	MED1	mediator complex subunit 1	HGNC Symbol	9234	-0.76741	0.218145	0.000434991	0.00564705	186.481	318.535	immune system process, regulation of cell death
ENSTGUG00000008706	IFT20	intraflagellar transport 20 homolog (Chlamydomonas)	HGNC Symbol	30989	1.39317	0.39618	0.000437279	0.00566824	2475.99	616.614
ENSTGUG00000008505	UFD1L	Uncharacterized protein	UniProtKB/TrEMBL	H0ZDX0	0.454711	0.129357	0.000439497	0.00568846	1510.22	1093
ENSTGUG00000004616	STYXL1	serine/threonine/tyrosine interacting-like 1	HGNC Symbol	18165	-1.53451	0.436631	0.000440677	0.00569481	13.9685	46.9263
ENSTGUG00000011961	MTERFD1	MTERF domain containing 1	HGNC Symbol	24258	1.14518	0.325885	0.000441305	0.00569481	94.4986	39.0293
ENSTGUG00000003533	UBE4B	ubiquitination factor E4B	HGNC Symbol	12500	-0.467024	0.13296	0.00044388	0.0057195	439.385	608.151	response to stress
ENSTGUG00000004626	SVIP	small VCP/p97-interacting protein	HGNC Symbol	25238	0.645356	0.184123	0.000456555	0.00586534	1743.71	1042.89
ENSTGUG00000010681	PPP2R3B	protein phosphatase 2, regulatory subunit B'', beta	HGNC Symbol	13417	1.00266	0.286687	0.000469791	0.00602643	630.109	279.456
ENSTGUG00000011673	RAB19	RAB19, member RAS oncogene family	HGNC Symbol	19982	-1.15543	0.330788	0.00047769	0.00611868	73.7333	176.51
ENSTGUG00000013980		Uncharacterized protein	UniProtKB/TrEMBL	H0ZUT0	-1.68195	0.482531	0.000490889	0.00627844	8.76828	39.1775
ENSTGUG00000011641	KATNBL1	katanin p80 subunit B-like 1	HGNC Symbol	26199	1.30007	0.373281	0.000496143	0.00633627	34.8122	12.2436
ENSTGUG00000006802	RBM18	RNA binding motif protein 18	HGNC Symbol	28413	-0.650462	0.186787	0.000497001	0.00633787	239.027	384.492
ENSTGUG00000009355					-0.668941	0.192127	0.000498111	0.00634266	97.3324	154.632
ENSTGUG00000008213	EEA1	early endosome antigen 1	HGNC Symbol	3185	0.897812	0.258039	0.000502609	0.00639052	530.609	277.298
ENSTGUG00000011293		Uncharacterized protein	UniProtKB/TrEMBL	H0ZM14	-0.824889	0.237113	0.000503512	0.00639261	127.145	231.943
ENSTGUG00000015853	ME2	malic enzyme 2, NAD(+)-dependent, mitochondrial	HGNC Symbol	6984	1.2278	0.353305	0.000510479	0.00647155	40.5359	15.0122
ENSTGUG00000007878	HSCB	HscB mitochondrial iron-sulfur cluster co-chaperone	HGNC Symbol	28913	0.736082	0.211938	0.000514474	0.00650313	166.154	100.602
ENSTGUG00000006678	AP3M1	adaptor-related protein complex 3, mu 1 subunit	HGNC Symbol	569	0.821452	0.237014	0.000528586	0.00667176	341.264	185.461
ENSTGUG00000003640	RAC3	Uncharacterized protein	UniProtKB/TrEMBL	H0YZL9	0.638483	0.184329	0.000532569	0.00671224	332.726	205.705
ENSTGUG00000012607	ITPK1	inositol-tetrakisphosphate 1-kinase	HGNC Symbol	6177	0.542348	0.156674	0.000536912	0.0067473	3671.94	2512.57
ENSTGUG00000010977	MRPS26	mitochondrial ribosomal protein S26	HGNC Symbol	14045	-0.574378	0.165997	0.000539812	0.00677389	170.019	258.591
ENSTGUG00000004299	MLLT3	myeloid/lymphoid or mixed-lineage leukemia (trithorax homolog, Drosophila); translocated to, 3	HGNC Symbol	7136	-1.84594	0.534398	0.000551851	0.00689494	7.15037	39.7616
ENSTGUG00000000733		Uncharacterized protein	UniProtKB/TrEMBL	H0YR37	-0.796816	0.230899	0.000558667	0.00697004	90.0095	164.563
ENSTGUG00000009099	CARS	Uncharacterized protein	UniProtKB/TrEMBL	H0ZFQ7	0.782651	0.226896	0.000561859	0.00698884	1522.82	858.696
ENSTGUG00000008317	CH25H	cholesterol 25-hydroxylase	HGNC Symbol	1907	-1.14256	0.331655	0.000571006	0.00708095	31.4738	76.8214
ENSTGUG00000002447	ACLY	ATP citrate lyase	HGNC Symbol	115	-0.861603	0.25034	0.000577996	0.00714603	82.2818	160.064
ENSTGUG00000007178	ELOVL1	ELOVL fatty acid elongase 1	HGNC Symbol	14418	0.655986	0.190612	0.000578559	0.00714603	323.68	203.022
ENSTGUG00000003083	PHF20	PHD finger protein 20	HGNC Symbol	16098	-0.434166	0.126189	0.000580439	0.00715902	2470.26	3351.68
ENSTGUG00000010283	DERL3	derlin 3 (DERL3), mRNA	RefSeq mRNA	NM_001245290	-0.537692	0.156337	0.000583161	0.00718235	1666.48	2459.26	response to stress
ENSTGUG00000009959	BLM	Bloom syndrome, RecQ helicase-like	HGNC Symbol	1058	0.913718	0.265917	0.000590155	0.00725816	444.468	200.243	immune system process, response to stress, regulation of cell death
ENSTGUG00000006714	TRADD	TNFRSF1A-associated via death domain	HGNC Symbol	12030	1.40076	0.407891	0.000594401	0.00729998	27.223	7.70603	regulation of cell death
ENSTGUG00000011405	PFN2	profilin 2	HGNC Symbol	8882	-1.0673	0.310973	0.000598836	0.00733362	18.6827	41.8187
ENSTGUG00000001814	BLVRA	Uncharacterized protein	UniProtKB/TrEMBL	H0YUA1	0.544236	0.158717	0.00060589	0.00740951	1042.2	701.92
ENSTGUG00000012241	LYRM5	LYR motif containing 5 (LYRM5), mRNA	RefSeq mRNA	NM_001245201	1.28551	0.375216	0.000612425	0.00747885	26.4446	9.52336
ENSTGUG00000005081	TRIM2	tripartite motif containing 2	HGNC Symbol	15974	0.821728	0.239878	0.000613432	0.0074789	307.648	149.06	regulation of cell death
ENSTGUG00000011860	RBM12B	RNA binding motif protein 12B	HGNC Symbol	32310	-0.58682	0.171688	0.000630973	0.00764061	911.185	1374.11
ENSTGUG00000008224	TMEM41B	transmembrane protein 41B	HGNC Symbol	28948	1.04756	0.306536	0.000632153	0.00764419	185.189	82.8958
ENSTGUG00000009773	MRPS9	mitochondrial ribosomal protein S9	HGNC Symbol	14501	0.923302	0.270312	0.000636205	0.00767173	119.503	60.0957
ENSTGUG00000009270	FHIT	fragile histidine triad	HGNC Symbol	3701	1.89753	0.555707	0.000638696	0.0076851	11.1233	0.964357	regulation of cell death
ENSTGUG00000009784	ARL6IP5	ADP-ribosylation-like factor 6 interacting protein 5	HGNC Symbol	16937	0.674338	0.197495	0.000639091	0.0076851	8147.29	5102.08
ENSTGUG00000003905	FAM219B	family with sequence similarity 219, member B	HGNC Symbol	24695	0.688463	0.201727	0.000642877	0.00771988	150.667	89.6954
ENSTGUG00000004850	RBM15B	RNA binding motif protein 15B	HGNC Symbol	24303	-1.35869	0.398522	0.000651249	0.00780956	59.2899	173.045
ENSTGUG00000000483	MED26	Uncharacterized protein	UniProtKB/TrEMBL	H0YQD4	-0.709134	0.208272	0.000662007	0.00790568	1803	3086.38
ENSTGUG00000005220		Uncharacterized protein	UniProtKB/TrEMBL	H0Z473	1.95829	0.575421	0.000665949	0.00794179	43.903	3.28474
ENSTGUG00000006905	SART3	squamous cell carcinoma antigen recognized by T cells 3	HGNC Symbol	16860	-0.64937	0.191278	0.000686543	0.00817435	550.77	862.942
ENSTGUG00000007945	C12orf29	chromosome 12 open reading frame 29	HGNC Symbol	25322	1.23318	0.363655	0.000696212	0.00826847	95.785	33.881
ENSTGUG00000015866		Uncharacterized protein	UniProtKB/TrEMBL	H0ZZZ2	-1.10637	0.326311	0.000697574	0.00827328	25.8915	60.0608
ENSTGUG00000011815	DECR1	2,4-dienoyl CoA reductase 1, mitochondrial	HGNC Symbol	2753	1.59283	0.470291	0.000706877	0.00836068	151.212	31.0472
ENSTGUG00000002572	STAT5A	Signal transducer and activator of transcription	UniProtKB/TrEMBL	H0YWJ7	1.31352	0.388751	0.000727984	0.00857513	668.193	214.487
ENSTGUG00000001557	DNALI1	dynein, axonemal, light intermediate chain 1	HGNC Symbol	14353	-0.903445	0.267858	0.000743954	0.00873943	517.402	1005.22
ENSTGUG00000007266	ERLEC1	endoplasmic reticulum lectin 1	HGNC Symbol	25222	-0.730306	0.21659	0.000746672	0.00875418	4029.57	6942.35
ENSTGUG00000001089	RHOBTB3	Rho-related BTB domain containing 3 (RHOBTB3), mRNA	RefSeq mRNA	NM_001198813	0.65035	0.193058	0.000755299	0.00883669	1211.33	743.929
ENSTGUG00000006185	RBBP6	retinoblastoma binding protein 6	HGNC Symbol	9889	-0.924225	0.274696	0.000766725	0.00894616	1020.24	2113.4
ENSTGUG00000010327	NDUFB3	NADH dehydrogenase (ubiquinone) 1 beta subcomplex, 3, 12kDa (NDUFB3), nuclear gene encoding mitochondrial protein, mRNA	RefSeq mRNA	NM_001245873	0.619349	0.184234	0.000774526	0.00900075	1989.15	1253.28
ENSTGUG00000010261	GGPS1	geranylgeranyl diphosphate synthase 1	HGNC Symbol	4249	-0.628698	0.187184	0.000783062	0.00905127	195.418	307.931
ENSTGUG00000002336					1.0762	0.320681	0.000790803	0.00912854	333.787	135.91
ENSTGUG00000000171	RNF14	ring finger protein 14	HGNC Symbol	10058	0.858148	0.256256	0.00081166	0.00933193	83.6201	44.4516
ENSTGUG00000007423	MPRIP	myosin phosphatase Rho interacting protein	HGNC Symbol	30321	-1.17289	0.3503	0.000813287	0.00933822	23.6322	65.1808
ENSTGUG00000010404	HEATR1	HEAT repeat containing 1	HGNC Symbol	25517	0.752968	0.224999	0.000818292	0.0093708	501.699	308.211
ENSTGUG00000007653	PDHA1	Pyruvate dehydrogenase E1 component subunit alpha	UniProtKB/TrEMBL	H0ZBD6	1.20974	0.362356	0.000842164	0.009606	295.219	111.587
ENSTGUG00000018764	CYTB	cytochrome b (mitochondrion)	RefSeq peptide	YP_514830	0.987325	0.296059	0.000853322	0.00972046	7300.79	3012.02
ENSTGUG00000007870	ABCA13	Uncharacterized protein	UniProtKB/TrEMBL	H0ZC29	1.15977	0.347863	0.000856082	0.00973906	92.9463	36.5643
ENSTGUG00000000990	GPN2	GPN-loop GTPase 2	HGNC Symbol	25513	1.23001	0.369539	0.000873156	0.00984265	144.917	53.9066
ENSTGUG00000012149	SLC25A32	Uncharacterized protein	UniProtKB/TrEMBL	H0ZPI1	1.16477	0.350045	0.000876308	0.00986531	83.8585	31.9426
ENSTGUG00000000556	NUP98	nucleoporin 98kDa	HGNC Symbol	8068	-0.902261	0.27199	0.000909072	0.0102208	642.633	1249.75
ENSTGUG00000001298	VIM	vimentin	HGNC Symbol	12692	0.674286	0.203561	0.000924801	0.0103752	27877.6	17241.8
ENSTGUG00000006672	ZSWIM7	zinc finger, SWIM-type containing 7	HGNC Symbol	26993	0.796779	0.240658	0.000930193	0.0104052	215.124	134.339	response to stress
ENSTGUG00000016126	SARNP	SAP domain containing ribonucleoprotein	HGNC Symbol	24432	0.798418	0.241155	0.00093028	0.0104052	335.935	185.031
ENSTGUG00000003726	SLC25A33	solute carrier family 25 (pyrimidine nucleotide carrier), member 33	HGNC Symbol	29681	-0.828	0.250322	0.00094052	0.0104926	158.545	282.416
ENSTGUG00000008284	CRADD	CASP2 and RIPK1 domain containing adaptor with death domain	HGNC Symbol	2340	1.06399	0.32192	0.000949357	0.0105775	49.1585	22.2338	response to stress, regulation of cell death
ENSTGUG00000012869	APOPT1	apoptogenic 1, mitochondrial	HGNC Symbol	20492	0.842012	0.254852	0.000953427	0.0106092	266.543	138.579	regulation of cell death
ENSTGUG00000010831	MCM5	Uncharacterized protein	UniProtKB/TrEMBL	H0ZKQ2	1.92426	0.582505	0.000955103	0.0106142	10.66	0.512348
ENSTGUG00000006562					1.70225	0.5156	0.000961685	0.0106736	16.8581	2.22711
ENSTGUG00000000046	ABCF2	ATP-binding cassette, sub-family F (GCN20), member 2	HGNC Symbol	71	-0.416756	0.126304	0.000968121	0.0106853	1842.53	2440.05
ENSTGUG00000000065	KMT2A	lysine (K)-specific methyltransferase 2A	HGNC Symbol	7132	-0.949694	0.287812	0.00096786	0.0106853	135.972	300.963	immune system process
ENSTGUG00000008277	ZNF821	zinc finger protein 821	HGNC Symbol	28043	0.802402	0.243141	0.000966309	0.0106853	225.511	128.265
ENSTGUG00000017534	MOV10	Mov10, Moloney leukemia virus 10, homolog (mouse)	HGNC Symbol	7200	1.49764	0.453914	0.000968918	0.0106853	1420.93	424.355
ENSTGUG00000006632	HELB	helicase (DNA) B	HGNC Symbol	17196	0.760518	0.230532	0.000970412	0.0106881	79.1671	45.7223
ENSTGUG00000010542	TBC1D10A	Uncharacterized protein	UniProtKB/TrEMBL	H0ZJV5	2.01445	0.61142	0.000985254	0.0108378	18.7994	2.0735
ENSTGUG00000012247	ARFGAP3	ADP-ribosylation factor GTPase activating protein 3	HGNC Symbol	661	0.782407	0.237817	0.00100206	0.0109947	3096.45	1789.48
ENSTGUG00000004155	TMEM63A	transmembrane protein 63A	HGNC Symbol	29118	0.788554	0.240003	0.00101764	0.0111374	399.342	223.742
ENSTGUG00000001395	EIF3I	eukaryotic translation initiation factor 3, subunit I (EIF3I), mRNA	RefSeq mRNA	NM_001164351	0.74869	0.228185	0.00103413	0.0112893	870.241	538.473
ENSTGUG00000002094	MAP3K14	Uncharacterized protein	UniProtKB/TrEMBL	H0YV52	-1.20132	0.366311	0.00103984	0.0113372	29.2714	77.4119
ENSTGUG00000008320		Uncharacterized protein	UniProtKB/TrEMBL	H0ZDA4	-1.88208	0.574297	0.00104845	0.0114168	4.8767	26.5773
ENSTGUG00000011675	INPP5A	inositol polyphosphate-5-phosphatase, 40kDa	HGNC Symbol	6076	-1.13522	0.346548	0.0010537	0.0114595	60.6441	131.569
ENSTGUG00000006697		Uncharacterized protein	UniProtKB/TrEMBL	H0Z8H5	1.77676	0.542718	0.00106105	0.0115249	97.0891	12.2102
ENSTGUG00000011988	SAMM50	Uncharacterized protein	UniProtKB/TrEMBL	H0ZP28	0.865195	0.264355	0.00106469	0.0115354	219.258	114.105
ENSTGUG00000002445	KLHL11	kelch-like family member 11	HGNC Symbol	19008	-0.817699	0.249945	0.00106972	0.0115754	106.32	189.415
ENSTGUG00000002797	PSME3	proteasome (prosome, macropain) activator subunit 3 (PA28 gamma; Ki)	HGNC Symbol	9570	0.545896	0.166914	0.00107348	0.0116016	1385	941.565	regulation of cell death
ENSTGUG00000012584	SH3BGRL2	SH3 domain binding glutamic acid-rich protein like 2	HGNC Symbol	15567	0.828863	0.253465	0.001075	0.0116036	619.649	312.991
ENSTGUG00000010604	SLC7A4	solute carrier family 7, member 4	HGNC Symbol	11062	1.70624	0.521854	0.0010771	0.0116118	25.3254	4.36536
ENSTGUG00000015703		MIZIP protein-like (LOC100190206), mRNA	RefSeq mRNA	NM_001245836	-1.69019	0.517468	0.00108973	0.0117333	56.7808	253.648
ENSTGUG00000002661	ATP6V0A1	ATPase, H+ transporting, lysosomal V0 subunit a1	HGNC Symbol	865	0.683318	0.209455	0.00110487	0.0118667	2347.62	1413.2
ENSTGUG00000000222					1.81126	0.555423	0.00111004	0.011878	8.5302	0
ENSTGUG00000002167	RPL23	ribosomal protein L23	HGNC Symbol	10316	-1.08573	0.333065	0.00111486	0.0119112	4390.58	11573.6
ENSTGUG00000004687	PECAM1	Uncharacterized protein	UniProtKB/TrEMBL	H0Z2N0	-1.73331	0.531877	0.00111866	0.0119112	35.518	172.551	response to stress
ENSTGUG00000012753	YY1	Uncharacterized protein	UniProtKB/TrEMBL	H0ZR87	-0.596613	0.183073	0.00111849	0.0119112	1275.86	1946.63	response to stress
ENSTGUG00000003693	CMTM6	CKLF-like MARVEL transmembrane domain containing 6	HGNC Symbol	19177	1.11823	0.343538	0.0011338	0.0120428	599.071	278.339
ENSTGUG00000004209	ARIH1	ariadne RBR E3 ubiquitin protein ligase 1	HGNC Symbol	689	-0.618859	0.190213	0.00113992	0.012093	2146.96	3357.24
ENSTGUG00000006618		transmembrane BAX inhibitor motif containing 4-like (LOC100189983), mRNA	RefSeq mRNA	NM_001245221	0.868978	0.267159	0.0011433	0.0121139	6218.31	3379.51
ENSTGUG00000005729	TNPO1	transportin 1	HGNC Symbol	6401	0.475067	0.146085	0.00114598	0.0121274	1082.16	766.091
ENSTGUG00000014818		Uncharacterized protein	UniProtKB/TrEMBL	H0ZX26	-1.29434	0.398071	0.00114789	0.0121328	50.2337	131.63
ENSTGUG00000006460	CD302	Uncharacterized protein	UniProtKB/TrEMBL	H0Z7W0	-0.674733	0.207883	0.00117148	0.012322	3744.21	6133.81
ENSTGUG00000012864	ELOVL5	ELOVL fatty acid elongase 5	HGNC Symbol	21308	0.826816	0.255106	0.00119082	0.0124858	1283.11	654.539
ENSTGUG00000013544	NRIP1	nuclear receptor interacting protein 1	HGNC Symbol	8001	-1.20471	0.371718	0.00119139	0.0124858	39.2899	99.58
ENSTGUG00000001505	ACO1	aconitase 1, soluble	HGNC Symbol	117	0.751844	0.232169	0.00120226	0.0125692	166.572	97.055
ENSTGUG00000003722	STAG2	Uncharacterized protein	UniProtKB/TrEMBL	H0Z009	-0.641722	0.198354	0.0012154	0.0126759	1170.91	1825.63
ENSTGUG00000003223	EFHB	EF-hand domain family, member B	HGNC Symbol	26330	1.2404	0.384092	0.00124038	0.0128952	44.3049	16.8433
ENSTGUG00000009736	NAPG	N-ethylmaleimide-sensitive factor attachment protein, gamma	HGNC Symbol	7642	0.524575	0.162943	0.00128467	0.0132862	1437	1012.89
ENSTGUG00000012732		stem cell antigen 2-like (LOC100190135), mRNA	RefSeq mRNA	NM_001245635	-2.02714	0.629658	0.00128442	0.0132862	1.58661	19.6496
ENSTGUG00000012373	TSHR	thyroid stimulating hormone receptor	HGNC Symbol	12373	-1.30584	0.405766	0.00128989	0.0133045	20.171	56.0261	immune system process
ENSTGUG00000006405	PARP3	poly (ADP-ribose) polymerase family, member 3	HGNC Symbol	273	1.7633	0.548096	0.00129475	0.0133055	14.3591	1.28087
ENSTGUG00000013199	KLHDC2	kelch domain containing 2	HGNC Symbol	20231	0.662493	0.205964	0.00129745	0.0133055	2364.42	1425.83
ENSTGUG00000011996	NMI	Uncharacterized protein	UniProtKB/TrEMBL	H0ZP29	1.14146	0.355108	0.00130711	0.0133427	1054.45	411.37
ENSTGUG00000003489	HERC4	Uncharacterized protein	UniProtKB/TrEMBL	H0YZB9	0.60149	0.18717	0.00131084	0.013365	537.691	342.693
ENSTGUG00000008700	PI4KA	Uncharacterized protein	UniProtKB/TrEMBL	H0ZEN5	-0.648322	0.201889	0.00132146	0.0134258	719.903	1100.58
ENSTGUG00000016439		Uncharacterized protein	UniProtKB/TrEMBL	H1A1K4	0.545463	0.16999	0.00133292	0.0135263	288.103	194.426
ENSTGUG00000006760		Uncharacterized protein	UniProtKB/TrEMBL	H0Z8P2	-0.505337	0.157536	0.00133771	0.013559	124.038	177.642
ENSTGUG00000008083	SRP68	signal recognition particle 68kDa	HGNC Symbol	11302	0.721513	0.224958	0.00133974	0.0135637	213.296	125.613
ENSTGUG00000004428	MCU	mitochondrial calcium uniporter	HGNC Symbol	23526	1.00674	0.314132	0.00135145	0.0136502	75.5306	36.3947
ENSTGUG00000000036	SLC37A4	solute carrier family 37 (glucose-6-phosphate transporter), member 4	HGNC Symbol	4061	-0.80269	0.250877	0.00137652	0.013871	46.902	84.3	immune system process
ENSTGUG00000000051	LMNB2	lamin B2	HGNC Symbol	6638	0.942519	0.294989	0.00139782	0.0140122	52.9563	26.3957
ENSTGUG00000007251		Uncharacterized protein	UniProtKB/TrEMBL	H0ZA88	-1.52937	0.478626	0.0013967	0.0140122	7.02921	25.5399
ENSTGUG00000012770	PHF3	PHD finger protein 3	HGNC Symbol	8921	-0.538972	0.168696	0.00139862	0.0140122	9159.9	13401.8
ENSTGUG00000003354	NKRF	Uncharacterized protein	UniProtKB/TrEMBL	H0YYS4	-0.747593	0.234149	0.00140899	0.0140408	69.3312	116.671
ENSTGUG00000006687	HM13	histocompatibility (minor) 13	HGNC Symbol	16435	-0.742978	0.232713	0.0014096	0.0140408	160.725	277.127
ENSTGUG00000013205	GSTK1	glutathione S-transferase kappa 1	HGNC Symbol	16906	0.724628	0.227202	0.0014259	0.0141705	663.232	398.044
ENSTGUG00000004870	RMI2	RecQ mediated genome instability 2	HGNC Symbol	28349	1.19251	0.374055	0.00143226	0.0141848	233.859	89.4499
ENSTGUG00000000058	ACAA2	Uncharacterized protein	UniProtKB/TrEMBL	H0YP61	1.39637	0.438791	0.00146107	0.0144301	113.157	35.0293
ENSTGUG00000001095	SLC25A42	Uncharacterized protein	UniProtKB/TrEMBL	H0YS65	0.684835	0.215214	0.00146204	0.0144301	113.117	67.5971
ENSTGUG00000005211	AGPAT6	1-acylglycerol-3-phosphate O-acyltransferase 6	HGNC Symbol	20880	-0.831891	0.261519	0.00146771	0.0144695	349.339	591.36
ENSTGUG00000003508	LAMP2	Uncharacterized protein	UniProtKB/TrEMBL	H0YZC4	-0.55444	0.17482	0.00151655	0.0148663	734.358	1081.79
ENSTGUG00000003449	ATP5G2	ATP synthase, H+ transporting, mitochondrial Fo complex, subunit C2 (subunit 9)	HGNC Symbol	842	1.62943	0.515006	0.00155667	0.0151967	82.639	15.0237
ENSTGUG00000012679	ATG2B	Uncharacterized protein	UniProtKB/TrEMBL	H0ZR13	-0.522333	0.165097	0.00155728	0.0151967	571.037	817.666
ENSTGUG00000018733					0.753433	0.238379	0.00157417	0.0153442	15828.8	9665.28
ENSTGUG00000004829	WHSC1L1	Wolf-Hirschhorn syndrome candidate 1-like 1	HGNC Symbol	12767	-0.58783	0.18636	0.00160897	0.0156306	375.788	552.484
ENSTGUG00000008589	SLC30A9	solute carrier family 30 (zinc transporter), member 9	HGNC Symbol	1329	-0.854963	0.271135	0.00161453	0.015667	637.29	1175.23
ENSTGUG00000010088	GGT1	Uncharacterized protein	UniProtKB/TrEMBL	H0ZIK1	-2.02784	0.644175	0.00164414	0.0158959	0.880974	27.1695
ENSTGUG00000004784	CDC42SE1	CDC42 small effector 1	HGNC Symbol	17719	1.39033	0.44179	0.00164934	0.0159154	922.948	238.846
ENSTGUG00000004094	NPTN	neuroplastin	HGNC Symbol	17867	1.43259	0.455523	0.00166118	0.0160118	31.6033	7.9715
ENSTGUG00000012264	ANGEL1	angel homolog 1 (Drosophila)	HGNC Symbol	19961	0.625789	0.199064	0.0016685	0.0160644	668.78	431.122
ENSTGUG00000011363	ACADSB	Uncharacterized protein	UniProtKB/TrEMBL	H0ZM99	-0.5887	0.187632	0.00170378	0.0163313	111.004	170.33
ENSTGUG00000017138		Uncharacterized protein	UniProtKB/TrEMBL	H1A3F5	1.20572	0.384398	0.0017089	0.0163442	160.969	55.7617
ENSTGUG00000010625		Uncharacterized protein	UniProtKB/TrEMBL	H0ZK34	0.637708	0.203629	0.00173787	0.0166029	189.541	116.62
ENSTGUG00000008999	PPP1R2	protein phosphatase 1, regulatory (inhibitor) subunit 2	HGNC Symbol	9288	0.623159	0.199036	0.00174274	0.016631	128.258	82.3587
ENSTGUG00000006561	SLC9A3R2	solute carrier family 9, subfamily A (NHE3, cation proton antiporter 3), member 3 regulator 2	HGNC Symbol	11076	-0.532114	0.170413	0.00179327	0.0170568	424.89	625.482
ENSTGUG00000008816	PLSCR4	Uncharacterized protein	UniProtKB/TrEMBL	H0ZET0	1.03511	0.331607	0.00179933	0.0170956	2180.51	1080.62
ENSTGUG00000010855	LTK	leukocyte receptor tyrosine kinase	HGNC Symbol	6721	-1.33836	0.428942	0.00180761	0.0171367	21.2942	64.2944
ENSTGUG00000000146	PIGG	phosphatidylinositol glycan anchor biosynthesis, class G	HGNC Symbol	25985	0.858079	0.27519	0.00182001	0.0172353	97.6716	52.5703
ENSTGUG00000011565	TMEM70	transmembrane protein 70	HGNC Symbol	26050	-0.958366	0.307614	0.00183642	0.0173716	102.478	200.083
ENSTGUG00000002319	SSR1	signal sequence receptor, alpha	HGNC Symbol	11323	0.644983	0.207074	0.00184106	0.0173775	597.503	375.968
ENSTGUG00000005863	FADS3	Uncharacterized protein	UniProtKB/TrEMBL	H0Z673	-1.81604	0.583007	0.00183976	0.0173775	5.29437	28.8653
ENSTGUG00000011700	HMGB1	high mobility group box 1	HGNC Symbol	4983	0.929154	0.298435	0.00184932	0.0174364	583.257	309.538	immune system process, response to stress, regulation of cell death
ENSTGUG00000004484	LRWD1	leucine-rich repeats and WD repeat domain containing 1	HGNC Symbol	21769	-1.09463	0.352266	0.00188747	0.0176966	45.5095	102.403
ENSTGUG00000011401	MICU2	mitochondrial calcium uptake 2	HGNC Symbol	31830	0.809426	0.260464	0.00188597	0.0176966	717.617	397.713
ENSTGUG00000002339	TMEM141	transmembrane protein 141	HGNC Symbol	28211	1.15618	0.372518	0.00191119	0.0178257	74.4799	31.298
ENSTGUG00000008045	TPRA1	Uncharacterized protein	UniProtKB/TrEMBL	H0ZCI5	0.667825	0.215171	0.00191122	0.0178257	485.822	298.195
ENSTGUG00000003795	PPA2	pyrophosphatase (inorganic) 2	HGNC Symbol	28883	1.01711	0.327868	0.00192082	0.0178767	922.68	395.466
ENSTGUG00000000262		Uncharacterized protein	UniProtKB/TrEMBL	H0YPR7	0.867162	0.27974	0.00193596	0.0179982	85.546	44.7385
ENSTGUG00000013609	IFT57	Uncharacterized protein	UniProtKB/TrEMBL	H0ZTR6	-1.19747	0.386402	0.00194164	0.0180316	19.0962	46.4075
ENSTGUG00000015806					1.28687	0.41533	0.00194555	0.0180485	27.86	9.07135
ENSTGUG00000014940		Uncharacterized protein	UniProtKB/TrEMBL	H0ZXE9	0.60184	0.194273	0.00194888	0.0180601	523.512	332.779
ENSTGUG00000013579	PAXBP1	PAX3 and PAX7 binding protein 1	HGNC Symbol	13579	-0.589987	0.190565	0.00196153	0.0181471	984.731	1446.42
ENSTGUG00000010200	CRBN	Uncharacterized protein	UniProtKB/TrEMBL	H0ZIW3	0.757513	0.244821	0.0019738	0.018177	370.852	218.621
ENSTGUG00000012045	AMD1	adenosylmethionine decarboxylase 1	HGNC Symbol	457	0.96447	0.311757	0.00197701	0.018177	176.285	79.888
ENSTGUG00000017254	C1ORF50	uncharacterized LOC100189996 (LOC100189996), mRNA	RefSeq mRNA	NM_001245262	0.778655	0.25179	0.00198492	0.0182035	300.87	178.702
ENSTGUG00000011506		Uncharacterized protein	UniProtKB/TrEMBL	H0ZMP0	0.912605	0.295245	0.00199478	0.0182455	391.126	188.008
ENSTGUG00000014634		Uncharacterized protein	UniProtKB/TrEMBL	H0ZWJ8	-0.639165	0.206873	0.00200392	0.0182956	69.7887	109.614
ENSTGUG00000000739		Uncharacterized protein	UniProtKB/TrEMBL	H0YR44	-0.534679	0.173119	0.00201164	0.0183466	205.961	302.776
ENSTGUG00000013313	PINX1	PIN2/TERF1 interacting, telomerase inhibitor 1	HGNC Symbol	30046	1.37021	0.443752	0.0020165	0.0183716	42.5284	12.0159
ENSTGUG00000002562	VAMP3	Uncharacterized protein	UniProtKB/TrEMBL	H0YWF9	0.93813	0.30393	0.00202418	0.0183834	59.1958	28.5263
ENSTGUG00000008340	C7orf50	chromosome 7 open reading frame 50	HGNC Symbol	22421	-1.61876	0.5244	0.00202271	0.0183834	18.898	83.31
ENSTGUG00000015104	CHMP1B	charged multivesicular body protein 1B	HGNC Symbol	24287	1.29214	0.41924	0.00205544	0.0186088	162.547	46.3595
ENSTGUG00000008409		Uncharacterized protein	UniProtKB/TrEMBL	H0ZDJ7	-0.806199	0.261764	0.00207089	0.0186704	38.9707	68.6023
ENSTGUG00000012439	ORC3	origin recognition complex, subunit 3	HGNC Symbol	8489	-0.932961	0.302988	0.00207554	0.0186929	35.1131	69.267
ENSTGUG00000018414	CHCHD7	coiled-coil-helix-coiled-coil-helix domain containing 7	HGNC Symbol	28314	0.582906	0.189415	0.00208815	0.0187869	1705.3	1114.9
ENSTGUG00000005196	AVL9	Uncharacterized protein	UniProtKB/TrEMBL	H0Z472	0.640852	0.208542	0.0021191	0.0190257	117.923	74.5416
ENSTGUG00000010105	TBC1D14	TBC1 domain family, member 14	HGNC Symbol	29246	1.28637	0.419203	0.00215051	0.0192876	303.542	109.14
ENSTGUG00000018750	COX2	cytochrome c oxidase subunit II (mitochondrion)	RefSeq peptide	YP_514822	0.908133	0.296104	0.00216261	0.019356	9856.34	4378.58
ENSTGUG00000000653	VPS26B	vacuolar protein sorting 26 homolog B (S. pombe)	HGNC Symbol	28119	1.11781	0.364568	0.00216854	0.0193891	51.827	20.9732
ENSTGUG00000015863		Uncharacterized protein	UniProtKB/TrEMBL	H0ZZY1	1.81287	0.591357	0.00217228	0.0194024	14.6385	0.661547
ENSTGUG00000012533	COMMD6	COMM domain containing 6	HGNC Symbol	24015	1.05158	0.343111	0.00217778	0.0194315	34.8224	15.4724
ENSTGUG00000008159	C18H17orf106	chromosome 18 open reading frame, human C17orf106 (C18H17orf106), mRNA	RefSeq mRNA	NM_001199844	-1.64079	0.535786	0.00219571	0.0195511	6.14397	27.6722
ENSTGUG00000008033		Uncharacterized protein	UniProtKB/TrEMBL	H0ZCG1	-1.15273	0.376747	0.00221561	0.0196969	31.5679	83.7647
ENSTGUG00000000628	RNF126	ring finger protein 126	HGNC Symbol	21151	1.28451	0.420259	0.00223954	0.0198595	954.899	286.235
ENSTGUG00000003338	MCTS1	malignant T cell amplified sequence 1	HGNC Symbol	23357	-0.992455	0.325001	0.00226039	0.0200239	131.694	271.491
ENSTGUG00000008657	ZAK	Uncharacterized protein	UniProtKB/TrEMBL	H0ZEB6	0.630427	0.206697	0.00228841	0.0201894	93.167	59.3219	response to stress, regulation of cell death
ENSTGUG00000005060	SACM1L	Uncharacterized protein	UniProtKB/TrEMBL	H0Z3T9	0.486235	0.159663	0.00232389	0.0204815	334.959	236.45
ENSTGUG00000014890	SNX11	sorting nexin 11	HGNC Symbol	14975	1.62183	0.532913	0.00233969	0.020537	95.7904	14.5865
ENSTGUG00000013365	SPICE1	spindle and centriole associated protein 1	HGNC Symbol	25083	0.880271	0.289773	0.00238312	0.0208394	66.3018	33.9524
ENSTGUG00000000641	PTBP1	polypyrimidine tract binding protein 1	HGNC Symbol	9583	0.792222	0.261036	0.00240601	0.0210079	2866.58	1567.33
ENSTGUG00000004327	LMOD2	leiomodin 2 (cardiac)	HGNC Symbol	6648	1.6948	0.558479	0.00240791	0.0210079	13.8289	0.661547
ENSTGUG00000004601	CEP95	centrosomal protein 95kDa	HGNC Symbol	25141	-0.910375	0.300379	0.00243945	0.0212401	37.9271	74.6851
ENSTGUG00000010859	TPP2	tripeptidyl peptidase II	HGNC Symbol	12016	0.605957	0.199981	0.00244498	0.0212669	715.788	461.749
ENSTGUG00000011482	KIAA1551	KIAA1551	HGNC Symbol	25559	-0.87067	0.287419	0.00245145	0.0213018	1985.07	3319.37
ENSTGUG00000006995	VPS8	vacuolar protein sorting 8 homolog (S. cerevisiae)	HGNC Symbol	29122	0.930348	0.30773	0.00250067	0.0216168	56.9331	27.5294
ENSTGUG00000015948	PPP1R10	protein phosphatase 1, regulatory subunit 10	HGNC Symbol	9284	-1.07426	0.355362	0.00250271	0.0216168	449.381	1069.02
ENSTGUG00000008529	QPCT	glutaminyl-peptide cyclotransferase	HGNC Symbol	9753	-1.65644	0.548821	0.002543	0.0218587	4.35066	20.9513
ENSTGUG00000007229	ALKBH5	alkB, alkylation repair homolog 5 (E. coli)	HGNC Symbol	25996	-0.722694	0.239523	0.00255102	0.0219028	194.92	313.514	response to stress
ENSTGUG00000003116	COG5	component of oligomeric golgi complex 5	HGNC Symbol	14857	-0.788925	0.261666	0.0025697	0.0220413	167.765	299.138
ENSTGUG00000005013	KIAA1432	KIAA1432	HGNC Symbol	17686	-0.746435	0.247655	0.00257819	0.0220922	192.011	316.508
ENSTGUG00000012297		Uncharacterized protein	UniProtKB/TrEMBL	H0ZPX6	1.56242	0.518656	0.00259152	0.0221844	27.9414	4.21617
ENSTGUG00000008272	MRPL42	mitochondrial ribosomal protein L42	HGNC Symbol	14493	0.733698	0.243704	0.0026072	0.0222966	111.228	66.3952
ENSTGUG00000000135		Uncharacterized protein	UniProtKB/TrEMBL	H0YPE5	1.05305	0.349993	0.00262292	0.0223867	275.435	112.997
ENSTGUG00000000585		Ras homolog enriched in brain-like (LOC100190126), mRNA	RefSeq mRNA	NM_001245610	-0.926343	0.307911	0.00262563	0.0223877	119.911	237.232
ENSTGUG00000012467	C6orf162	Uncharacterized protein	UniProtKB/TrEMBL	H0ZQE1	0.871141	0.289638	0.00263243	0.0224015	198.99	110.74
ENSTGUG00000012594	ST3GAL1	ST3 beta-galactoside alpha-2,3-sialyltransferase 1	HGNC Symbol	10862	1.14894	0.381997	0.00263218	0.0224015	130.062	53.7728
ENSTGUG00000010072	GUCD1	guanylyl cyclase domain containing 1	HGNC Symbol	14237	0.488412	0.162541	0.00265713	0.0225673	190.027	135.042
ENSTGUG00000003675	RAB25	RAB25, member RAS oncogene family	HGNC Symbol	18238	-1.49263	0.496961	0.00266878	0.022584	5.05629	16.9036
ENSTGUG00000006355		Uncharacterized protein	UniProtKB/TrEMBL	H0Z7S6	-0.539623	0.179737	0.0026796	0.022584	265.166	406.372
ENSTGUG00000008029	TMTC3	transmembrane and tetratricopeptide repeat containing 3	HGNC Symbol	26899	-0.49198	0.163951	0.00269293	0.022671	676.391	958.6
ENSTGUG00000017397	RALGPS2	Ral GEF with PH domain and SH3 binding motif 2	HGNC Symbol	30279	0.886854	0.295591	0.00269741	0.0226866	259.059	131.502
ENSTGUG00000003511		Uncharacterized protein	UniProtKB/TrEMBL	H0YZ83	0.540704	0.180271	0.0027052	0.0227297	848.91	593.699
ENSTGUG00000008344	NDUFA12	NADH-ubiquinone oxidoreductase-like (LOC100190378), mRNA	RefSeq mRNA	NM_001245602	0.591747	0.197308	0.00270779	0.0227297	1157.3	775.144	response to stress
ENSTGUG00000002538	MRPL33	mitochondrial ribosomal protein L33 (MRPL33), nuclear gene encoding mitochondrial protein, mRNA	RefSeq mRNA	NM_001198795	0.753111	0.251389	0.00273729	0.0229328	144.983	84.2518
ENSTGUG00000000484	SLC35E1	Uncharacterized protein	UniProtKB/TrEMBL	H0YQD9	-0.529441	0.17681	0.00274983	0.0229932	101.298	146.713
ENSTGUG00000005712		Uncharacterized protein	UniProtKB/TrEMBL	H0Z5N1	-1.63466	0.546605	0.0027846	0.0232166	21.1987	99.0648
ENSTGUG00000010633	FAM53A	family with sequence similarity 53, member A	HGNC Symbol	31860	0.736686	0.246496	0.00280231	0.0233193	3220.71	1845.93
ENSTGUG00000004176	TBC1D13	TBC1 domain family, member 13	HGNC Symbol	25571	0.680683	0.227827	0.00281073	0.0233213	183.235	113.736
ENSTGUG00000011798	HDDC2	HD domain containing 2	HGNC Symbol	21078	1.1962	0.400373	0.00281085	0.0233213	29.7475	11.5579
ENSTGUG00000005206	ADA	adenosine deaminase	HGNC Symbol	186	1.30477	0.436964	0.0028265	0.0233443	59.6882	17.277	immune system process, response to stress, regulation of cell death
ENSTGUG00000016608		Uncharacterized protein	UniProtKB/TrEMBL	H1A203	1.32485	0.443644	0.00282381	0.0233443	25.6534	8.56341
ENSTGUG00000014528	CAPN1	calpain 1, (mu/I) large subunit	HGNC Symbol	1476	1.6645	0.558264	0.00286778	0.0236367	125.314	17.8757
ENSTGUG00000002998	DAD1	defender against cell death 1-like (LOC100190043), mRNA	RefSeq mRNA	NM_001245387	0.718819	0.241368	0.00290032	0.0238594	244.422	145.673	regulation of cell death
ENSTGUG00000002464	DHX29	DEAH (Asp-Glu-Ala-His) box polypeptide 29	HGNC Symbol	15815	-0.5923	0.199114	0.00293294	0.024102	276.941	428.773
ENSTGUG00000004666	POLG2	polymerase (DNA directed), gamma 2, accessory subunit	HGNC Symbol	9180	-0.805954	0.270976	0.00293692	0.024102	462.286	813.972	response to stress
ENSTGUG00000007953	MMACHC	methylmalonic aciduria (cobalamin deficiency) cblC type, with homocystinuria	HGNC Symbol	24525	-1.2263	0.412423	0.0029451	0.024113	23.6264	62.8703
ENSTGUG00000009167	KCNQ1	potassium voltage-gated channel, KQT-like subfamily, member 1	HGNC Symbol	6294	-1.43932	0.484333	0.00296089	0.0242194	8.53022	28.5586
ENSTGUG00000012022	MIPOL1	mirror-image polydactyly 1	HGNC Symbol	21460	0.991085	0.33357	0.0029669	0.0242456	52.4614	24.5679
ENSTGUG00000007377	ZNF622	zinc finger protein 622	HGNC Symbol	30958	0.334139	0.112488	0.00297376	0.0242558	533.729	425.342	response to stress
ENSTGUG00000009164	SLC22A18	solute carrier family 22, member 18	HGNC Symbol	10964	1.34631	0.453228	0.00297328	0.0242558	18.2735	5.87988
ENSTGUG00000007284	SNX12	sorting nexin 12	HGNC Symbol	14976	0.434111	0.146335	0.00301159	0.0245099	817.06	591.284
ENSTGUG00000005994	RNF111	ring finger protein 111	HGNC Symbol	17384	-0.510208	0.172715	0.00313639	0.0254144	636.996	917.219
ENSTGUG00000003755	YTHDC2	Uncharacterized protein	UniProtKB/TrEMBL	H0YZZ9	-0.410234	0.138927	0.00314833	0.025475	593.497	792.549
ENSTGUG00000017768	SNORA21	Small nucleolar RNA SNORA21	RFAM	RF00412	-1.35198	0.457876	0.00314976	0.025475	10.9436	31.4961
ENSTGUG00000002389	USP38	ubiquitin specific peptidase 38	HGNC Symbol	20067	-0.327435	0.110947	0.0031648	0.0255489	667.193	838.348
ENSTGUG00000007274	RABEPK	Rab9 effector protein with kelch motifs	HGNC Symbol	16896	-0.836675	0.283577	0.00317332	0.02557	276.213	519.794
ENSTGUG00000018049	SNORD38	Small nucleolar RNA SNORD38	RFAM	RF00212	-1.60889	0.545411	0.00317909	0.0255925	2.64717	11.214
ENSTGUG00000002081	DDI2	DNA-damage inducible 1 homolog 2 (S. cerevisiae)	HGNC Symbol	24578	1.3064	0.443534	0.00322488	0.0259371	629.531	192.114
ENSTGUG00000013047	NOL10	nucleolar protein 10	HGNC Symbol	25862	0.56795	0.19287	0.0032324	0.0259733	435.209	282.353
ENSTGUG00000004738	SRF	serum response factor (c-fos serum response element-binding transcription factor)	HGNC Symbol	11291	-0.864642	0.293758	0.00324647	0.0260622	31.6762	59.7388	immune system process, response to stress
ENSTGUG00000001516	DDX58	DEAD (Asp-Glu-Ala-Asp) box polypeptide 58	HGNC Symbol	19102	1.05752	0.359335	0.00325043	0.0260697	2738.93	1172.96	response to stress
ENSTGUG00000007648		NADH dehydrogenase 1 beta subcomplex 8-like (LOC100190740), mRNA	RefSeq mRNA	NM_001245184	0.874161	0.297126	0.00326046	0.0261018	1487.2	638.373
ENSTGUG00000011306	DRAM1	DNA-damage regulated autophagy modulator 1	HGNC Symbol	25645	1.20787	0.411279	0.0033156	0.0264697	85.6444	30.8356	regulation of cell death
ENSTGUG00000011305	VCPIP1	valosin containing protein (p97)/p47 complex interacting protein 1	HGNC Symbol	30897	-0.420199	0.143339	0.00337324	0.0268555	1245.78	1672.17
ENSTGUG00000018130	TTC4	tetratricopeptide repeat domain 4	HGNC Symbol	12394	1.00844	0.344168	0.00338875	0.0269541	44.3815	22.3187
ENSTGUG00000000368	NHP2	NHP2 ribonucleoprotein	HGNC Symbol	14377	0.506245	0.172931	0.00341763	0.0270842	362.615	247.79
ENSTGUG00000000820	GTPBP4	GTP binding protein 4	HGNC Symbol	21535	0.74025	0.252963	0.00342995	0.0271321	922.643	492.894
ENSTGUG00000017373	PRCC	papillary renal cell carcinoma (translocation-associated)	HGNC Symbol	9343	-1.06077	0.362708	0.00344902	0.027258	152.104	381.981
ENSTGUG00000005142	DDX31	DEAD (Asp-Glu-Ala-Asp) box polypeptide 31	HGNC Symbol	16715	0.802402	0.27484	0.00350561	0.0276043	69.1729	38.1336
ENSTGUG00000010071	MRPL43	mitochondrial ribosomal protein L43	HGNC Symbol	14517	1.2986	0.445186	0.00353435	0.0278053	155.636	62.9236
ENSTGUG00000003543	SERINC5	serine incorporator 5	HGNC Symbol	18825	1.14033	0.391606	0.00359207	0.0282081	25.7847	9.68138
ENSTGUG00000013469	MRPL48	Uncharacterized protein	UniProtKB/TrEMBL	H0ZTC2	0.582265	0.200133	0.00362141	0.0284127	704.352	457.988
ENSTGUG00000005761	AMMECR1L	AMMECR1-like	HGNC Symbol	28658	-1.15962	0.399037	0.00366018	0.0285746	23.3257	56.6806
ENSTGUG00000006693	MRPL21	mitochondrial ribosomal protein L21	HGNC Symbol	14479	0.691034	0.237803	0.00366188	0.0285746	86.7905	52.6475
ENSTGUG00000002123	ATP5C1	ATP synthase, H+ transporting, mitochondrial F1 complex, gamma polypeptide 1	HGNC Symbol	833	0.360073	0.124047	0.00369946	0.0287639	4401.34	3415.67
ENSTGUG00000017321	MGST3	microsomal glutathione S-transferase 3 (MGST3), mRNA	RefSeq mRNA	NM_001245682	0.935499	0.322363	0.00370781	0.028803	38.1965	18.5377
ENSTGUG00000013051	EXOC5	exocyst complex component 5	HGNC Symbol	10696	0.627803	0.216419	0.00372134	0.0288822	138.829	88.4037
ENSTGUG00000004222	DERL2	Uncharacterized protein	UniProtKB/TrEMBL	H0Z1A2	0.625224	0.215571	0.00372784	0.0289066	150.882	96.1104
ENSTGUG00000004203	SDE2	SDE2 telomere maintenance homolog (S. pombe)	HGNC Symbol	26643	-0.565923	0.195495	0.00379375	0.0293324	2219.46	3224.2
ENSTGUG00000005603	CTCF	CCCTC-binding factor (zinc finger protein)	HGNC Symbol	13723	-0.480103	0.165861	0.00379632	0.0293324	566.256	802.981
ENSTGUG00000018312		Uncharacterized protein	UniProtKB/TrEMBL	H1A4N4	-0.674736	0.23323	0.00381575	0.0294562	53.0789	87.0101
ENSTGUG00000008742	ARMC7	armadillo repeat containing 7	HGNC Symbol	26168	0.59589	0.206029	0.00382482	0.0294999	420.435	273.257
ENSTGUG00000014946		Uncharacterized protein	UniProtKB/TrEMBL	H0ZXG9	1.09212	0.378603	0.00391906	0.030173	101.792	47.1197
ENSTGUG00000005907	D2HGDH	D-2-hydroxyglutarate dehydrogenase	HGNC Symbol	28358	-0.99403	0.344719	0.00393164	0.0302428	45.1545	96.421
ENSTGUG00000000696	RBM33	RNA binding motif protein 33	HGNC Symbol	27223	-0.581472	0.201732	0.00394657	0.0303307	129.578	195.031
ENSTGUG00000005792	TM2D3	TM2 domain containing 3	HGNC Symbol	24128	0.488515	0.169526	0.00395598	0.030376	617.717	432.232
ENSTGUG00000003339	NPEPPS	Uncharacterized protein	UniProtKB/TrEMBL	H0YYU5	-0.735905	0.255713	0.0040039	0.0306098	49.3882	84.9549
ENSTGUG00000005984	RBM24	RNA binding motif protein 24	HGNC Symbol	21539	1.18068	0.410267	0.00400412	0.0306098	2393.14	770.709
ENSTGUG00000018200	ZBTB26	zinc finger and BTB domain containing 26	HGNC Symbol	23383	-1.0579	0.367938	0.00403753	0.0308378	33.1502	74.984
ENSTGUG00000013591	CD200	CD200 molecule	HGNC Symbol	7203	-1.43514	0.500852	0.00416472	0.0315861	4.91229	17.7747
ENSTGUG00000009413	BCL6	B-cell CLL/lymphoma 6	HGNC Symbol	1001	-0.972026	0.339326	0.0041756	0.0316409	371.09	746.616	immune system process, response to stress, regulation of cell death
ENSTGUG00000004953	DHX37	Uncharacterized protein	UniProtKB/TrEMBL	H0Z3I0	-0.735105	0.256859	0.00421104	0.0317702	33.528	57.1421
ENSTGUG00000006640	TPX2	TPX2, microtubule-associated	HGNC Symbol	1249	-1.56485	0.547145	0.00423602	0.03189	109.432	492.135
ENSTGUG00000011954		Uncharacterized protein	UniProtKB/TrEMBL	H0ZNY6	1.38508	0.484315	0.00423799	0.03189	116.575	29.9975
ENSTGUG00000015153		Uncharacterized protein	UniProtKB/TrEMBL	H0ZY12	-1.00288	0.350663	0.00423722	0.03189	16.7911	35.0211
ENSTGUG00000005981	ATP7A	Uncharacterized protein	UniProtKB/TrEMBL	H0Z6L2	-0.665673	0.232822	0.00424779	0.031936	151.188	246.76
ENSTGUG00000004451	TOR1B	torsin family 1, member B (torsin B)	HGNC Symbol	11995	1.18727	0.415782	0.00429664	0.0321634	700.229	213.992
ENSTGUG00000009862	PROM2	prominin 2	HGNC Symbol	20685	-1.09399	0.383445	0.00433015	0.0323862	183.433	427.658
ENSTGUG00000009827	FAM96A	family with sequence similarity 96, member A	HGNC Symbol	26235	1.40683	0.493758	0.00438257	0.0326934	2743.33	634.959
ENSTGUG00000002979	RINT1	Uncharacterized protein	UniProtKB/TrEMBL	H0YXQ7	0.558449	0.196331	0.00444909	0.0330471	113.566	76.0504
ENSTGUG00000015264		Uncharacterized protein	UniProtKB/TrEMBL	H0ZYA6	-0.856877	0.301668	0.00450479	0.0334321	22.1753	42.1973
ENSTGUG00000017313		Phosphohistidine phosphatase 1-like (LOC100189978), mRNA	RefSeq mRNA	NM_001245205	0.778075	0.274163	0.00453964	0.033633	205.313	120.482
ENSTGUG00000014765	CCDC25	coiled-coil domain containing 25 (CCDC25), mRNA	RefSeq mRNA	NM_001197175	1.69098	0.59625	0.00456791	0.0337845	357.672	30.1582
ENSTGUG00000004509	BCMO1	beta-carotene 15,15'-monooxygenase 1	HGNC Symbol	13815	-1.64537	0.580382	0.0045828	0.0338657	4.37777	17.722
ENSTGUG00000003361	2006-09-01	septin 6	HGNC Symbol	15848	-0.896907	0.31644	0.00459159	0.0339017	62.0397	124.325
ENSTGUG00000010558	WHSC1	Wolf-Hirschhorn syndrome candidate 1	HGNC Symbol	12766	0.760788	0.268531	0.0046092	0.0340026	116.989	65.4102
ENSTGUG00000000231		Uncharacterized protein	UniProtKB/TrEMBL	H0YPN1	1.7079	0.603203	0.00463473	0.0341619	191.797	19.8905
ENSTGUG00000000528	DNAJC28	DnaJ (Hsp40) homolog, subfamily C, member 28	HGNC Symbol	1297	1.35566	0.478899	0.00464336	0.0341963	28.2507	8.92986
ENSTGUG00000008069	SLC10A4	solute carrier family 10, member 4	HGNC Symbol	22980	1.04014	0.367632	0.00466488	0.03429	56.7536	23.9014
ENSTGUG00000006937	ACRC	acidic repeat containing	HGNC Symbol	15805	-0.539965	0.191029	0.00470439	0.0344988	88.7224	129.596
ENSTGUG00000005177	STX8	syntaxin 8	HGNC Symbol	11443	1.03921	0.367776	0.00471849	0.0345437	80.448	30.705
ENSTGUG00000010067	PLEKHM3	pleckstrin homology domain containing, family M, member 3	HGNC Symbol	34006	1.55314	0.549611	0.00471494	0.0345437	13.6763	2.78168
ENSTGUG00000000965	CSF1R	macrophage colony-stimulating factor 1 receptor precursor	RefSeq peptide	NP_001180189	-1.45251	0.514529	0.0047577	0.0348012	13.7662	66.2212	immune system process
ENSTGUG00000004555		Uncharacterized protein	UniProtKB/TrEMBL	H0Z291	1.40705	0.499319	0.00483329	0.0352945	29.9725	5.42787
ENSTGUG00000002259		Uncharacterized protein	UniProtKB/TrEMBL	H0YVK5	-0.761218	0.270272	0.00485524	0.0354248	55.9056	95.2722
ENSTGUG00000006214	PLCB4	phospholipase C, beta 4	HGNC Symbol	9059	-0.914943	0.324974	0.00487107	0.0354506	43.9413	89.4698
ENSTGUG00000009060	P4HTM	prolyl 4-hydroxylase, transmembrane (endoplasmic reticulum)	HGNC Symbol	28858	-0.755754	0.268402	0.00486629	0.0354506	76.7038	136.28
ENSTGUG00000001624	MAPK13	Uncharacterized protein	UniProtKB/TrEMBL	H0YTR4	-0.858008	0.305088	0.00491838	0.0357089	31.8102	61.0658
ENSTGUG00000010228	C10orf32	Uncharacterized protein	UniProtKB/TrEMBL	H0ZIY2	0.877701	0.312094	0.00491896	0.0357089	56.996	28.5174
ENSTGUG00000000541	GNA11	guanine nucleotide binding protein (G protein), alpha 11 (Gq class)	HGNC Symbol	4379	-0.505937	0.179941	0.00492839	0.0357473	398.779	570.335
ENSTGUG00000017102	LMBR1L	Uncharacterized protein	UniProtKB/TrEMBL	H1A3D2	1.58714	0.564544	0.00493308	0.0357514	35.1855	5.01321
ENSTGUG00000008718	PDCD6	programmed cell death 6	HGNC Symbol	8765	1.16607	0.415018	0.00495912	0.0358594	375.599	132.006	response to stress
ENSTGUG00000012196	ITPR2	Uncharacterized protein	UniProtKB/TrEMBL	H0ZPQ7	-0.594319	0.211507	0.00495535	0.0358594	137.536	208.047	response to stress
ENSTGUG00000006695	TRAFD1	Uncharacterized protein	UniProtKB/TrEMBL	H0Z8H3	1.77394	0.631637	0.00497767	0.035954	43.2751	1.79322
ENSTGUG00000012775		Uncharacterized protein	UniProtKB/TrEMBL	H0ZRA9	1.5688	0.560246	0.00510719	0.0366142	22.3905	3.46135
ENSTGUG00000002098	LARP1B	Uncharacterized protein	UniProtKB/TrEMBL	H0YV44	-0.577031	0.206217	0.00513912	0.0368126	11295.3	16829.7
ENSTGUG00000012141	SNX3	sorting nexin 3	HGNC Symbol	11174	-0.314665	0.112538	0.0051729	0.0369933	2038.04	2525.96
ENSTGUG00000001300	VDAC1	voltage-dependent anion channel 1	HGNC Symbol	12669	0.544141	0.194723	0.00519894	0.0371488	2121.28	1576.24	response to stress
ENSTGUG00000001684	ICA1	islet cell autoantigen 1, 69kDa	HGNC Symbol	5343	1.63763	0.586095	0.00520371	0.0371493	15.3298	1.7751
ENSTGUG00000009378		Histone H2B	UniProtKB/TrEMBL	H0ZGF0	-1.285	0.459975	0.0052119	0.0371493	16.1297	45.2097
ENSTGUG00000000536	IFNAR1	interferon (alpha, beta and omega) receptor 1	HGNC Symbol	5432	1.09618	0.392627	0.00523959	0.0371702	204.838	93.0619	immune system process, response to stress
ENSTGUG00000007671	OGFR	Uncharacterized protein	UniProtKB/TrEMBL	H0ZBE5	1.26175	0.451939	0.00524052	0.0371702	39.0376	13.3693
ENSTGUG00000010243	DDX51	DEAD (Asp-Glu-Ala-Asp) box polypeptide 51	HGNC Symbol	20082	-0.876424	0.313861	0.00523199	0.0371702	104.624	198.802
ENSTGUG00000010755	RNF138	ring finger protein 138, E3 ubiquitin protein ligase	HGNC Symbol	17765	0.662798	0.237318	0.00522437	0.0371702	229.573	148.306
ENSTGUG00000015362		Uncharacterized protein	UniProtKB/TrEMBL	H0ZYK3	1.68602	0.603907	0.00524063	0.0371702	10.7868	0.256174
ENSTGUG00000018738					1.30968	0.468929	0.00522361	0.0371702	30.6286	8.68409
ENSTGUG00000014129		Uncharacterized protein	UniProtKB/TrEMBL	H0ZV69	0.87506	0.314074	0.00533371	0.0377684	71.5419	35.6705
ENSTGUG00000007217	HYI	hydroxypyruvate isomerase (putative)	HGNC Symbol	26948	1.34505	0.483289	0.00538389	0.0380466	17.883	5.46081
ENSTGUG00000014753	PPM1G	protein phosphatase, Mg2+/Mn2+ dependent, 1G	HGNC Symbol	9278	-1.18247	0.425108	0.00540957	0.0381494	246.846	632.161
ENSTGUG00000008993	NCOA3	nuclear receptor coactivator 3	HGNC Symbol	7670	-0.984555	0.354137	0.00543328	0.0382853	32.8894	70.5748
ENSTGUG00000016325		parathymosin-like (LOC100190249), mRNA	RefSeq mRNA	NM_001245253	-1.35841	0.488733	0.00544518	0.0383067	5.87882	18.3622
ENSTGUG00000009384	ITGA4	integrin, alpha 4 (antigen CD49D, alpha 4 subunit of VLA-4 receptor)	HGNC Symbol	6140	-1.15642	0.416586	0.00550435	0.0386915	33.7432	93.1181
ENSTGUG00000010130	LYG1	Uncharacterized protein	UniProtKB/TrEMBL	H0ZIN0	-1.28889	0.464446	0.00551835	0.0387585	13.1275	39.0617
ENSTGUG00000010375	CBY1	chibby homolog 1 (Drosophila)	HGNC Symbol	1307	-1.44871	0.52225	0.00553766	0.038831	4.88523	19.2377
ENSTGUG00000007587	2006-03-01	membrane-associated ring finger (C3HC4) 6, E3 ubiquitin protein ligase	HGNC Symbol	30550	-0.55564	0.200513	0.00558679	0.0390767	5943.79	9081.72
ENSTGUG00000004430	NTMT1	N-terminal Xaa-Pro-Lys N-methyltransferase 1	HGNC Symbol	23373	0.530493	0.191493	0.00560052	0.0390816	2413.1	1644.05
ENSTGUG00000004232	CCT3	chaperonin containing TCP1, subunit 3 (gamma)	HGNC Symbol	1616	0.640971	0.231448	0.00561606	0.0391584	2494.15	1529.23
ENSTGUG00000003522					1.56153	0.5641	0.00563692	0.0392722	27.9768	1.92871
ENSTGUG00000006889	RC3H2	Uncharacterized protein	UniProtKB/TrEMBL	H0Z973	-0.768388	0.277615	0.00564333	0.0392852	36.332	63.1271
ENSTGUG00000003256	ATP6V0C	ATPase, H+ transporting, lysosomal 16kDa, V0 subunit c	HGNC Symbol	855	-0.621587	0.224785	0.00568793	0.0395036	1329.55	2056.11
ENSTGUG00000003865	DDX21	Uncharacterized protein	UniProtKB/TrEMBL	H0Z085	-1.22923	0.444667	0.00570322	0.0395747	8.59298	23.6212
ENSTGUG00000002047		Uncharacterized protein	UniProtKB/TrEMBL	H0YUZ0	-0.413464	0.14964	0.00572625	0.0397026	6822.54	9132.58
ENSTGUG00000013798		Uncharacterized protein	UniProtKB/TrEMBL	H0ZUB1	1.34895	0.488438	0.00574922	0.03983	17.6721	5.14871
ENSTGUG00000004464	NEFL	Uncharacterized protein	UniProtKB/TrEMBL	H0Z225	1.34352	0.486808	0.00578251	0.0399965	2821.27	693.53	response to stress
ENSTGUG00000002309	RREB1	ras responsive element binding protein 1	HGNC Symbol	10449	0.930141	0.337408	0.0058384	0.0403185	1367.59	600.484
ENSTGUG00000013893		Uncharacterized protein	UniProtKB/TrEMBL	H0ZUJ6	-0.664334	0.241207	0.00588351	0.0405653	95.7417	151.503
ENSTGUG00000006874	SLC7A6	solute carrier family 7 (amino acid transporter light chain, y+L system), member 6	HGNC Symbol	11064	-1.22204	0.443885	0.00590428	0.0406437	11.856	30.5675
ENSTGUG00000001049	MAML1	mastermind-like 1 (Drosophila)	HGNC Symbol	13632	-0.526432	0.191245	0.00591145	0.0406606	243.718	347.345
ENSTGUG00000005513	TGM3	Uncharacterized protein	UniProtKB/TrEMBL	H0Z541	-1.12835	0.410052	0.00592822	0.0407436	19.2316	47.4819
ENSTGUG00000009057	PLBD2	phospholipase B domain containing 2	HGNC Symbol	27283	1.26613	0.460235	0.00594061	0.0407625	53.7241	16.6786
ENSTGUG00000003631		Uncharacterized protein	UniProtKB/TrEMBL	H0YZK5	-0.770116	0.28005	0.00596095	0.0408127	257.873	477.016
ENSTGUG00000013924		Uncharacterized protein	UniProtKB/TrEMBL	H0ZUM0	1.36752	0.497523	0.00598403	0.0409319	13.1546	3.85302
ENSTGUG00000005329	GTF3C5	general transcription factor IIIC, polypeptide 5, 63kDa	HGNC Symbol	4668	0.732174	0.266457	0.00599941	0.0410046	63.8999	37.3322
ENSTGUG00000012152	DCAF13	DDB1 and CUL4 associated factor 13	HGNC Symbol	24535	0.591131	0.215376	0.00605767	0.0413403	2388.58	1538.85
ENSTGUG00000012420	TBC1D31	TBC1 domain family, member 31	HGNC Symbol	30888	-0.959794	0.349733	0.00606286	0.0413403	21.9144	44.3985
ENSTGUG00000005939	TUBA4A	tubulin, alpha 4a	HGNC Symbol	12407	-1.3841	0.504606	0.00608912	0.0414866	48.9807	152.849
ENSTGUG00000005826	U2AF1	U2 snRNP auxiliary factor small subunit-like (LOC100190246), mRNA	RefSeq mRNA	NM_001245241	-0.476672	0.173847	0.00610831	0.0415846	499.711	700.814
ENSTGUG00000012157	GPD2	glycerol-3-phosphate dehydrogenase 2 (mitochondrial)	HGNC Symbol	4456	1.27274	0.464743	0.00617041	0.0419454	32.5969	10.1334
ENSTGUG00000008720	LMTK2	lemur tyrosine kinase 2	HGNC Symbol	17880	-0.585811	0.213933	0.00617602	0.0419465	58.8708	88.5718
ENSTGUG00000008702	TMEM97	transmembrane protein 97	HGNC Symbol	28106	-1.50112	0.548359	0.00619145	0.0420183	3.79753	14.5262
ENSTGUG00000006398	RAD9B	RAD9 homolog B (S. pombe)	HGNC Symbol	21700	-1.2629	0.461416	0.00620003	0.0420435	42.138	129.529	response to stress
ENSTGUG00000005848	PARG	poly (ADP-ribose) glycohydrolase	HGNC Symbol	8605	-0.696486	0.254502	0.00620653	0.0420546	372.384	584.563	response to stress
ENSTGUG00000006483	ASXL1	additional sex combs like 1 (Drosophila)	HGNC Symbol	18318	-0.920796	0.33686	0.00626711	0.0423655	46.6156	96.7464
ENSTGUG00000015448	PAM16	presequence translocase-associated motor 16 homolog (S. cerevisiae)	HGNC Symbol	29679	0.852523	0.311856	0.00626258	0.0423655	259.859	136.375
ENSTGUG00000010510	CYFIP1	cytoplasmic FMR1 interacting protein 1	HGNC Symbol	13759	-0.410755	0.150363	0.00629987	0.0425537	218.64	292.016
ENSTGUG00000006781	DKC1	dyskeratosis congenita 1, dyskerin	HGNC Symbol	2890	-0.753369	0.276052	0.006351	0.0427987	84.3217	156.462
ENSTGUG00000012011	POP1	Uncharacterized protein	UniProtKB/TrEMBL	H0ZP47	-1.10933	0.406457	0.00634762	0.0427987	44.6371	103.571
ENSTGUG00000003915	AIMP1	aminoacyl tRNA synthetase complex-interacting multifunctional protein 1	HGNC Symbol	10648	0.492526	0.180722	0.00642388	0.0431888	126.062	88.8015
ENSTGUG00000006609	IRF10	Uncharacterized protein	UniProtKB/TrEMBL	H0Z898	1.16191	0.426445	0.00643694	0.0432335	849.376	312.662
ENSTGUG00000005638	NAT10	Uncharacterized protein	UniProtKB/TrEMBL	H0Z5J7	-0.704339	0.25871	0.00647894	0.0434577	74.0624	125.524
ENSTGUG00000014046	SERPINB11	Uncharacterized protein	UniProtKB/TrEMBL	H0ZUZ6	-1.3271	0.488113	0.006551	0.0438729	7.79328	24.0676
ENSTGUG00000000866	RPA2	Uncharacterized protein	UniProtKB/TrEMBL	H0YRI0	-0.960425	0.353925	0.00665489	0.0444563	22.3633	46.754
ENSTGUG00000013960	RNF11	Uncharacterized protein	UniProtKB/TrEMBL	H0ZUR0	-0.711904	0.262288	0.00664351	0.0444563	32.3234	54.3251
ENSTGUG00000012446	ANXA13	Annexin	UniProtKB/TrEMBL	H0ZQC9	0.601341	0.22169	0.00667719	0.0445111	998.596	668.8
ENSTGUG00000010515	ARFGAP2	ADP-ribosylation factor GTPase activating protein 2	HGNC Symbol	13504	0.594818	0.219418	0.00671035	0.044643	521.459	338.932
ENSTGUG00000005628	ZNFX1	zinc finger, NFX1-type containing 1	HGNC Symbol	29271	0.956791	0.353078	0.0067313	0.0447339	6347.81	3060.86
ENSTGUG00000004803	MORC3	MORC family CW-type zinc finger 3	HGNC Symbol	23572	0.588969	0.217399	0.00674528	0.0447924	1040.47	675.091
ENSTGUG00000000010	HMBS	hydroxymethylbilane synthase	HGNC Symbol	4982	0.955175	0.352744	0.00677231	0.0448615	8948.33	3863.01
ENSTGUG00000002022	NSF	N-ethylmaleimide-sensitive factor	HGNC Symbol	8016	0.918133	0.339076	0.00677404	0.0448615	195.769	89.0126
ENSTGUG00000011504		Uncharacterized protein	UniProtKB/TrEMBL	H0ZMN2	0.655147	0.241963	0.00677644	0.0448615	77.9368	50.1244	regulation of cell death
ENSTGUG00000012320	AHSA1	AHA1 activator of heat shock 90 protein ATPase homolog 1-like (LOC100190194), mRNA	RefSeq mRNA	NM_001245791	0.748739	0.276571	0.00678487	0.0448829	4447.85	2467.34	response to stress
ENSTGUG00000016631	SDHB	Succinate dehydrogenase [ubiquinone] iron-sulfur subunit, mitochondrial	UniProtKB/TrEMBL	H1A229	1.38593	0.512005	0.00679198	0.0448897	1218.01	276.346
ENSTGUG00000000549	APLP2	amyloid beta (A4) precursor-like protein 2	HGNC Symbol	598	0.60446	0.223374	0.00680907	0.0449399	3311.8	2157.86
ENSTGUG00000002386		Uncharacterized protein	UniProtKB/TrEMBL	H0YVY0	1.30397	0.482264	0.00685422	0.0451689	22.5928	6.74168
ENSTGUG00000004506	UBA6	ubiquitin-like modifier activating enzyme 6	HGNC Symbol	25581	0.54941	0.203352	0.00689724	0.0454178	151.789	102.553
ENSTGUG00000004474	C10ORF104-2	uncharacterized protein LOC100190376	RefSeq peptide	NP_001232525	1.06684	0.395081	0.00692747	0.0455821	625.919	236.878
ENSTGUG00000004262	FOCAD	focadhesin	HGNC Symbol	23377	0.615682	0.228118	0.00695564	0.0457148	565.202	364.449
ENSTGUG00000004280	S100A4	S100 calcium binding protein A4	HGNC Symbol	10494	-1.52514	0.56511	0.00695821	0.0457148	5.46968	29.8098
ENSTGUG00000008721	N4BP2	NEDD4 binding protein 2	HGNC Symbol	29851	0.92832	0.344077	0.0069757	0.0457264	155.276	76.5774
ENSTGUG00000017335	DARS2	aspartyl-tRNA synthetase 2, mitochondrial	HGNC Symbol	25538	1.0855	0.402315	0.00697306	0.0457264	63.6492	25.038
ENSTGUG00000003113	MRPL20	mitochondrial ribosomal protein L20	HGNC Symbol	14478	0.498233	0.184749	0.00700085	0.0458556	539.16	375.15
ENSTGUG00000015326		Uncharacterized protein	UniProtKB/TrEMBL	H0ZYH5	1.56765	0.581801	0.00705007	0.046143	64.0432	9.22826
ENSTGUG00000009074	ZNF236	zinc finger protein 236	HGNC Symbol	13028	0.665946	0.247304	0.00708506	0.0463019	677.966	425.366
ENSTGUG00000010722	CRY2	cryptochrome 2 (photolyase-like)	HGNC Symbol	2385	-0.507356	0.188439	0.00709374	0.0463236	195.812	277.729	response to stress
ENSTGUG00000013118		Uncharacterized protein	UniProtKB/TrEMBL	H0ZSB3	1.49353	0.555556	0.00718066	0.0468205	2391.2	317.507
ENSTGUG00000015012	NDUFA4	Uncharacterized protein	UniProtKB/TrEMBL	H0ZXM2	0.761813	0.283631	0.00723271	0.0470888	126.355	68.9032
ENSTGUG00000016694		Uncharacterized protein	UniProtKB/TrEMBL	H1A275	-1.12114	0.417451	0.00723842	0.0470906	10.7098	26.5224
ENSTGUG00000004752	ERN1	Uncharacterized protein	UniProtKB/TrEMBL	H0Z2X5	0.577222	0.215045	0.0072705	0.0471927	1215.34	804.175
ENSTGUG00000009061	COA7	cytochrome c oxidase assembly factor 7	HGNC Symbol	25716	-0.634242	0.236261	0.00726391	0.0471927	324.218	504.989
ENSTGUG00000016902		Uncharacterized protein	UniProtKB/TrEMBL	H1A2S5	1.62643	0.605891	0.00726666	0.0471927	15.3712	0.810746
ENSTGUG00000009257	TMCO3	transmembrane and coiled-coil domains 3	HGNC Symbol	20329	-0.419001	0.156157	0.00729192	0.0472963	1177.78	1613.18
ENSTGUG00000015182		Uncharacterized protein	UniProtKB/TrEMBL	H0ZY22	-0.819632	0.305627	0.00732262	0.0473179	615.075	1125.43
ENSTGUG00000017703	SNORA65	Small nucleolar RNA SNORA65	RFAM	RF00302	-0.701048	0.261405	0.00732181	0.0473179	42.4487	70.4606
ENSTGUG00000005776	ELAC2	elaC ribonuclease Z 2	HGNC Symbol	14198	-0.462912	0.172665	0.00734051	0.0473627	360.242	505.51
ENSTGUG00000009412	UTP18	Uncharacterized protein	UniProtKB/TrEMBL	H0ZGJ5	-0.972114	0.36259	0.00733961	0.0473627	288.26	583.509
ENSTGUG00000012597		Uncharacterized protein	UniProtKB/TrEMBL	H0ZQS6	-0.336655	0.125802	0.00744907	0.0480274	303.785	384.231
ENSTGUG00000008767	PLOD2	procollagen-lysine, 2-oxoglutarate 5-dioxygenase 2	HGNC Symbol	9082	1.00394	0.375534	0.00750961	0.0482399	125.528	42.1792	response to stress
ENSTGUG00000011810	DARS	aspartyl-tRNA synthetase	HGNC Symbol	2678	0.942933	0.352699	0.00750694	0.0482399	149.316	68.907
ENSTGUG00000018744					1.59322	0.595812	0.00749449	0.0482399	23.5537	2.53921
ENSTGUG00000009615	SLMO1	slowmo homolog 1 (Drosophila)	HGNC Symbol	24639	0.785273	0.29384	0.00752995	0.0483326	605.517	321.478
ENSTGUG00000001473	NUDCD2	NudC domain containing 2 (NUDCD2), mRNA	RefSeq mRNA	NM_001245424	1.01229	0.378861	0.00754179	0.0483368	35.6619	16.796
ENSTGUG00000017332	SMAP2	small ArfGAP2	HGNC Symbol	25082	0.942331	0.352656	0.00753782	0.0483368	139.185	63.4809
ENSTGUG00000003787	WBSCR16	Williams-Beuren syndrome chromosome region 16	HGNC Symbol	14948	0.723215	0.270943	0.00760202	0.0485788	288.435	169.267
ENSTGUG00000010432	SENP5	SUMO1/sentrin specific peptidase 5	HGNC Symbol	28407	0.523275	0.196125	0.00762894	0.0486796	128.676	89.1985
ENSTGUG00000012710	ASRGL1	asparaginase like 1	HGNC Symbol	16448	0.922913	0.346303	0.00769773	0.0490092	44.7409	21.5706
ENSTGUG00000004746	CBR1	Uncharacterized protein	UniProtKB/TrEMBL	H0Z2U7	0.758566	0.284667	0.00770468	0.0490174	98.6225	52.5334
ENSTGUG00000010010	AK4	adenylate kinase 4	HGNC Symbol	363	-0.802271	0.301298	0.0077514	0.0492784	261.074	392.94
ENSTGUG00000012386	CASP8AP2	Uncharacterized protein	UniProtKB/TrEMBL	H0ZQ62	1.05064	0.394631	0.00776011	0.0492975	190.191	62.5434
ENSTGUG00000006035	DTNBP1	dystrobrevin binding protein 1	HGNC Symbol	17328	0.865606	0.325338	0.00779923	0.0494733	654.275	397.84	response to stress
ENSTGUG00000006438	NYX	nyctalopin	HGNC Symbol	8082	-1.64438	0.618921	0.0078875	0.0499234	6.65144	45.3971
ENSTGUG00000009717	TMF1	Uncharacterized protein	UniProtKB/TrEMBL	H0ZHG7	0.611224	0.230044	0.00788429	0.0499234	469.807	289.665
ENSTGUG00000007594	ARPC1A	actin related protein 2/3 complex, subunit 1A, 41kDa	HGNC Symbol	703	0.694292	0.261515	0.00793357	0.0500684	821.878	492.638
ENSTGUG00000008956	METTL9	methyltransferase like 9	HGNC Symbol	24586	1.10041	0.415443	0.00807859	0.0507912	23.1317	9.34564
ENSTGUG00000015642	SP1	Sp1 transcription factor	HGNC Symbol	11205	1.15704	0.436855	0.00808336	0.0507912	222.893	86.6019	immune system process
ENSTGUG00000005977					0.88781	0.335724	0.00818197	0.0513362	67.2288	30.1199
ENSTGUG00000012979	ADI1	acireductone dioxygenase 1	HGNC Symbol	30576	0.62032	0.234622	0.00819544	0.0513835	254.427	164.069
ENSTGUG00000017200					1.16492	0.440895	0.00823751	0.0514978	26.9393	9.2579
ENSTGUG00000005208	CD69	CD69 molecule	HGNC Symbol	1694	-0.442449	0.167506	0.00825652	0.051505	701.157	929.616
ENSTGUG00000008382	ITGA6	Uncharacterized protein	UniProtKB/TrEMBL	H0ZDU7	-0.774476	0.293179	0.00825033	0.051505	95.1741	160.921
ENSTGUG00000008153	ZNF143	Uncharacterized protein	UniProtKB/TrEMBL	H0ZCX3	-0.53396	0.202639	0.00841297	0.0524053	1056.5	1547.93
ENSTGUG00000006453	SSH2	slingshot protein phosphatase 2	HGNC Symbol	30580	-0.491968	0.186751	0.00842978	0.0524722	485.587	692.653
ENSTGUG00000007401	FTO	fat mass and obesity associated	HGNC Symbol	24678	1.53841	0.585185	0.00856551	0.0531338	7.53236	0.661547	response to stress
ENSTGUG00000008866	RAP1GAP2	RAP1 GTPase activating protein 2	HGNC Symbol	29176	0.59929	0.227965	0.0085668	0.0531338	378.479	245.765
ENSTGUG00000001870	SEC24D	SEC24 family member D	HGNC Symbol	10706	0.793931	0.302275	0.00862636	0.0534266	38.7952	21.3945
ENSTGUG00000017375	MRPL24	Uncharacterized protein	UniProtKB/TrEMBL	H1A438	1.61862	0.616422	0.00864358	0.0534949	777.969	52.6597
ENSTGUG00000013391	VANGL1	VANGL planar cell polarity protein 1	HGNC Symbol	15512	1.24824	0.475552	0.00866936	0.0535539	15.8245	5.52114
ENSTGUG00000009592	FMC1	uncharacterized LOC100190011 (LOC100190011), mRNA	RefSeq mRNA	NM_001245303	-1.02308	0.389971	0.00870378	0.0536077	278.343	654.869
ENSTGUG00000016099		Uncharacterized protein	UniProtKB/TrEMBL	H1A0K4	-0.578851	0.220616	0.0086958	0.0536077	290.526	434.065
ENSTGUG00000003900	CEP70	Uncharacterized protein	UniProtKB/TrEMBL	H0Z0D2	1.1538	0.440025	0.00873863	0.0537752	27.7389	9.90462
ENSTGUG00000002467	PHPT1	phosphohistidine phosphatase 1	HGNC Symbol	30033	1.22701	0.46844	0.00880959	0.0540881	31.1358	8.92656
ENSTGUG00000012876		glutathione transferase-like (LOC100190440), mRNA	RefSeq mRNA	NM_001245761	0.675214	0.257797	0.0088145	0.0540881	1068.86	667.578
ENSTGUG00000013077	LGALS3	lectin, galactoside-binding, soluble, 3	HGNC Symbol	6563	-1.41996	0.542801	0.00889709	0.0545562	6.03133	24.7265
ENSTGUG00000003591	COX14	cytochrome c oxidase assembly homolog 14 (S. cerevisiae)	HGNC Symbol	28216	-1.19813	0.458749	0.00900856	0.0550835	427.607	1137
ENSTGUG00000009823	DIS3L2	Uncharacterized protein	UniProtKB/TrEMBL	H0ZHR3	1.08746	0.416727	0.00906674	0.0553609	18.3634	7.0626
ENSTGUG00000006310	ZNF280D	Uncharacterized protein	UniProtKB/TrEMBL	H0Z7E3	-0.518448	0.19906	0.00920135	0.0560245	209.345	297.366
ENSTGUG00000008346	GPER1	G protein-coupled estrogen receptor 1	HGNC Symbol	4485	-1.35544	0.520495	0.00921071	0.0560421	14.6286	52.3516
ENSTGUG00000001632	PFDN1	prefoldin 1-like (LOC100190395), mRNA	RefSeq mRNA	NM_001245648	0.744755	0.286102	0.0092382	0.0560909	1151.88	708.482	immune system process
ENSTGUG00000004930	MEA1	male-enhanced antigen 1	HGNC Symbol	6986	0.884981	0.339962	0.00923637	0.0560909	1103.5	484.865
ENSTGUG00000002249	NUDT9	nudix (nucleoside diphosphate linked moiety X)-type motif 9	HGNC Symbol	8056	0.551362	0.212674	0.0095275	0.0576047	95.8626	64.1711
ENSTGUG00000007091	HUS1	Uncharacterized protein	UniProtKB/TrEMBL	H0Z9Q2	0.557042	0.214906	0.00954145	0.0576487	293.914	218.389	response to stress
ENSTGUG00000011566	LY96	lymphocyte antigen 96	HGNC Symbol	17156	-1.19778	0.462347	0.00957919	0.057796	24.975	64.2221
ENSTGUG00000013489	ZNF654	zinc finger protein 654	HGNC Symbol	25612	-0.626534	0.241993	0.00962379	0.0580246	65.5136	101.249
ENSTGUG00000000028	ZBTB7C	zinc finger and BTB domain containing 7C	HGNC Symbol	31700	1.55405	0.600688	0.00967833	0.0583128	29.0146	1.53704
ENSTGUG00000005276	SASS6	spindle assembly 6 homolog (C. elegans)	HGNC Symbol	25403	0.299704	0.115864	0.00969063	0.0583463	1588.34	1289.71
ENSTGUG00000005514	POLB	polymerase (DNA directed), beta	HGNC Symbol	9174	0.786685	0.30427	0.00972439	0.0584681	205.562	112.572	response to stress, regulation of cell death
ENSTGUG00000001371	IFT74	intraflagellar transport 74 homolog (Chlamydomonas)	HGNC Symbol	21424	-0.701788	0.27157	0.00976077	0.0585728	66.4445	113.186
ENSTGUG00000016435		Uncharacterized protein	UniProtKB/TrEMBL	H1A1I8	1.13006	0.437304	0.00976213	0.0585728	37.605	14.4115
ENSTGUG00000008464	AKAP1	Uncharacterized protein	UniProtKB/TrEMBL	H0ZDR8	-1.23003	0.476208	0.00979534	0.0586499	5.02921	14.3359
ENSTGUG00000012908	PLD4	phospholipase D family, member 4	HGNC Symbol	23792	-1.31373	0.508594	0.00979255	0.0586499	113.633	373.759
ENSTGUG00000001936	ANKRD16	Uncharacterized protein	UniProtKB/TrEMBL	H0YUM3	0.655129	0.253739	0.00982573	0.0587505	98.0934	60.5517
ENSTGUG00000006999	SERPING1	serpin peptidase inhibitor, clade G (C1 inhibitor), member 1	HGNC Symbol	1228	1.44996	0.561884	0.00986497	0.0589037	14.7953	3.05597
ENSTGUG00000005649	DDX27	DEAD (Asp-Glu-Ala-Asp) box polypeptide 27	HGNC Symbol	15837	0.964986	0.374011	0.00987708	0.0589353	1244.8	588.757
ENSTGUG00000010303	PDCD11	programmed cell death 11	HGNC Symbol	13408	-0.923703	0.358147	0.00990532	0.059063	37.6535	76.8202
ENSTGUG00000008447	PSMA1	Proteasome subunit alpha type	UniProtKB/TrEMBL	H0ZDR3	0.48487	0.188035	0.00991978	0.0591085	530.556	387.685
ENSTGUG00000008081	MAST4-2	Uncharacterized protein	UniProtKB/TrEMBL	H0ZCL6	-0.483839	0.187768	0.00997202	0.0593788	160.957	229.037
ENSTGUG00000005031		Uncharacterized protein	UniProtKB/TrEMBL	H0Z3M9	-1.19129	0.462504	0.0100024	0.0594368	6.14821	17.4767
ENSTGUG00000009951	CACHD1	cache domain containing 1	HGNC Symbol	29314	-0.767151	0.297807	0.00999511	0.0594368	281.741	411.671
ENSTGUG00000003925	PARP15	Uncharacterized protein	UniProtKB/TrEMBL	H0Z0E6	0.919861	0.357282	0.0100353	0.0595914	6666.07	3054.91
ENSTGUG00000010036	PDCL3	phosducin-like 3	HGNC Symbol	28860	0.664858	0.258278	0.0100473	0.0596216	101.956	61.9228
ENSTGUG00000008908	SCYL2	SCY1-like 2 (S. cerevisiae)	HGNC Symbol	19286	0.952445	0.37012	0.0100723	0.0597289	68.6196	33.1379
ENSTGUG00000000578	UBLCP1	ubiquitin-like domain containing CTD phosphatase 1 (UBLCP1), mRNA	RefSeq mRNA	NM_001160021	0.371089	0.144247	0.010094	0.0597757	1417.33	1094.26
ENSTGUG00000010551	IMPACT	impact RWD domain protein	HGNC Symbol	20387	0.633547	0.246247	0.0100875	0.0597757	242.274	171.433
ENSTGUG00000004569	SMURF2	SMAD specific E3 ubiquitin protein ligase 2	HGNC Symbol	16809	0.847274	0.32946	0.01012	0.0598481	34.5385	17.9183
ENSTGUG00000009536	TRIM25	tripartite motif containing 25	HGNC Symbol	12932	1.14406	0.444917	0.0101284	0.0598566	613.292	221.35
ENSTGUG00000001432	CLDN12	claudin 12	HGNC Symbol	2034	0.663307	0.258099	0.0101705	0.0600236	53.9726	33.0227
ENSTGUG00000005743		Uncharacterized protein	UniProtKB/TrEMBL	H0Z5Q5	0.660145	0.256975	0.0102021	0.0601686	3023.28	1809.83
ENSTGUG00000006221	FLOT2	flotillin 2	HGNC Symbol	3758	0.412176	0.160489	0.0102216	0.0602424	1232.14	916.241
ENSTGUG00000012079	FIG4	FIG4 homolog, SAC1 lipid phosphatase domain containing (S. cerevisiae)	HGNC Symbol	16873	-0.445534	0.173576	0.0102642	0.0604526	254.113	349.029
ENSTGUG00000007943	SERPINE2	serpin peptidase inhibitor, clade E (nexin, plasminogen activator inhibitor type 1), member 2	HGNC Symbol	8951	-1.43838	0.56081	0.0103229	0.0606333	3.06056	12.7407	response to stress
ENSTGUG00000015011		Uncharacterized protein	UniProtKB/TrEMBL	H0ZXK7	1.48362	0.579582	0.0104731	0.0613068	242.88	32.5992
ENSTGUG00000004483	ASCC1	activating signal cointegrator 1 complex subunit 1	HGNC Symbol	24268	0.494886	0.19344	0.0105174	0.0615247	249.213	174.334
ENSTGUG00000007895	EEFSEC	eukaryotic elongation factor, selenocysteine-tRNA-specific	HGNC Symbol	24614	1.10329	0.432327	0.0107112	0.0624473	51.509	19.5398
ENSTGUG00000008345	MRPS11	mitochondrial ribosomal protein S11	HGNC Symbol	14050	1.04604	0.410234	0.0107767	0.06266	95.7721	36.6733
ENSTGUG00000011892	NUS1	nuclear undecaprenyl pyrophosphate synthase 1 homolog (S. cerevisiae)	HGNC Symbol	21042	-1.09602	0.429803	0.0107707	0.06266	18.4532	45.7947
ENSTGUG00000017738	SNORD58	Small nucleolar RNA SNORD58	RFAM	RF00151	-1.29617	0.508202	0.0107568	0.06266	5.06053	18.0505
ENSTGUG00000018465		Uncharacterized protein	UniProtKB/TrEMBL	H1A513	-1.15806	0.454148	0.0107736	0.06266	31.3428	68.0276
ENSTGUG00000007106					-0.616984	0.242185	0.0108474	0.0630271	100.849	159.983
ENSTGUG00000007662	NARF	Uncharacterized protein	UniProtKB/TrEMBL	H0ZBD4	0.427324	0.167787	0.0108706	0.0630364	2050.56	1513.86
ENSTGUG00000002614	TTC7A	tetratricopeptide repeat domain 7A	HGNC Symbol	19750	0.616967	0.242423	0.0109277	0.0632926	79.9668	51.1501	immune system process
ENSTGUG00000008259	IST1	increased sodium tolerance 1 homolog (yeast)	HGNC Symbol	28977	0.557379	0.219014	0.0109294	0.0632926	1811.87	1199.38
ENSTGUG00000008741	SPATA2	spermatogenesis associated 2	HGNC Symbol	14681	-0.690765	0.271823	0.0110464	0.0638417	49.488	79.4784
ENSTGUG00000001576	IK	IK cytokine, down-regulator of HLA II	HGNC Symbol	5958	0.811813	0.319534	0.0110657	0.0639103	2136.47	1143.9
ENSTGUG00000010541	LGALS1-2	Galectin	UniProtKB/TrEMBL	H0ZJV0	-1.6084	0.633679	0.0111428	0.0642697	1.64505	12.8448	immune system process
ENSTGUG00000002920		motile sperm domain containing 1-like (LOC100190150), mRNA	RefSeq mRNA	NM_001245676	0.513167	0.202198	0.0111506	0.0642719	646.539	459.643
ENSTGUG00000003261	UBR2	ubiquitin protein ligase E3 component n-recognin 2	HGNC Symbol	21289	-0.519429	0.204702	0.0111651	0.0643126	5809.63	8027.78
ENSTGUG00000001048	MTPAP	mitochondrial poly(A) polymerase	HGNC Symbol	25532	0.602251	0.237425	0.0111938	0.0644349	71.0458	45.9783
ENSTGUG00000008967	BDH1	3-hydroxybutyrate dehydrogenase, type 1	HGNC Symbol	1027	0.875826	0.345569	0.0112625	0.0647444	228.523	97.4502
ENSTGUG00000013773		Uncharacterized protein	UniProtKB/TrEMBL	H0ZU76	-1.00357	0.39595	0.0112582	0.0647444	27.3754	57.4052
ENSTGUG00000007245	DRG2	developmentally regulated GTP binding protein 2	HGNC Symbol	3030	0.51437	0.202987	0.0112767	0.0647831	277.009	188.495
ENSTGUG00000008740	C7orf28A	Uncharacterized protein	UniProtKB/TrEMBL	H0ZEL6	0.504993	0.199332	0.0112954	0.0648097	263.814	182.952
ENSTGUG00000012039	GEMIN2	gem (nuclear organelle) associated protein 2	HGNC Symbol	10884	0.478754	0.189006	0.0113087	0.0648097	892.104	646.893
ENSTGUG00000008656	RNF11	ring finger protein 11	HGNC Symbol	10056	-0.656239	0.259316	0.0113852	0.0650606	185.707	303.785
ENSTGUG00000001345	TMEM9	transmembrane protein 9	HGNC Symbol	18823	-0.756701	0.299588	0.0115434	0.065747	28.5073	50.1573
ENSTGUG00000010213	COA6	cytochrome c oxidase assembly factor 6 homolog (S. cerevisiae)	HGNC Symbol	18025	1.20827	0.4791	0.01167	0.0663807	14.0398	4.5749
ENSTGUG00000003497	POFUT2	protein O-fucosyltransferase 2	HGNC Symbol	14683	-1.11115	0.441485	0.0118412	0.06709	8.03133	19.7023
ENSTGUG00000012738	EML1	echinoderm microtubule associated protein like 1	HGNC Symbol	3330	-0.498298	0.197972	0.0118356	0.06709	84.1353	121.545
ENSTGUG00000010733	ASMT	acetylserotonin O-methyltransferase	HGNC Symbol	750	-1.00997	0.40149	0.0118849	0.0672555	14.975	33.4073
ENSTGUG00000001107	RHD	Uncharacterized protein	UniProtKB/TrEMBL	H0YS87	0.531672	0.211419	0.0119106	0.0673509	13864.9	9373.86
ENSTGUG00000003105	GAA	glucosidase, alpha; acid	HGNC Symbol	4065	1.18642	0.471871	0.0119277	0.067403	23.0019	8.03625
ENSTGUG00000003700	DUS1L	dihydrouridine synthase 1-like (S. cerevisiae)	HGNC Symbol	30086	-0.369846	0.147155	0.0119605	0.0675445	845.324	1094.91
ENSTGUG00000008441	GNPDA2	glucosamine-6-phosphate deaminase 2	HGNC Symbol	21526	-0.647019	0.257722	0.012055	0.0679893	85.2712	138.672
ENSTGUG00000010553	SF3B1	Uncharacterized protein	UniProtKB/TrEMBL	H0ZJX4	-0.511717	0.203875	0.0120748	0.0680565	11757	16749.7
ENSTGUG00000001449	RRAGC	Ras-related GTP binding C	HGNC Symbol	19902	-0.835236	0.332878	0.0121027	0.0681251	87.5804	172.651
ENSTGUG00000009116	RBM45	Uncharacterized protein	UniProtKB/TrEMBL	H0ZFQ0	0.461337	0.183862	0.0121022	0.0681251	749.452	543.016
ENSTGUG00000002842	ENOPH1	enolase-phosphatase 1	HGNC Symbol	24599	-0.759089	0.302617	0.0121273	0.0681749	80.1651	137.477
ENSTGUG00000007962	NFKBIE	nuclear factor of kappa light polypeptide gene enhancer in B-cells inhibitor, epsilon	HGNC Symbol	7799	0.564473	0.225546	0.0123252	0.0690178	271.059	183.843
ENSTGUG00000005243	NTAN1	N-terminal asparagine amidase	HGNC Symbol	29909	0.888566	0.355172	0.0123566	0.069149	173.51	78.2528
ENSTGUG00000007828	UROD	uroporphyrinogen decarboxylase	HGNC Symbol	12591	0.847913	0.338977	0.0123708	0.0691834	2963.93	1530.87
ENSTGUG00000008554	PNPLA4	patatin-like phospholipase domain containing 4	HGNC Symbol	24887	0.863915	0.345468	0.0123943	0.0692182	31.0875	16.2047
ENSTGUG00000015563	GATAD2B	GATA zinc finger domain containing 2B	HGNC Symbol	30778	1.57441	0.630052	0.0124594	0.0694543	74.3609	6.85195
ENSTGUG00000009759	DRG1	developmentally regulated GTP binding protein 1	HGNC Symbol	3029	0.778358	0.311657	0.0125077	0.069589	68.1064	38.3694
ENSTGUG00000007291	ASB3	ankyrin repeat and SOCS box containing 3 (ASB3), mRNA	RefSeq mRNA	NM_001205074	-0.318001	0.127367	0.0125342	0.0696919	469.439	587.016
ENSTGUG00000015046					1.3528	0.542374	0.0126235	0.0700427	16.8223	3.25181
ENSTGUG00000013330	EXTL3	exostosin-like glycosyltransferase 3	HGNC Symbol	3518	0.897018	0.359898	0.0126875	0.070318	55.4424	27.8225
ENSTGUG00000004079	PKN3	protein kinase N3	HGNC Symbol	17999	-1.57785	0.634577	0.0129019	0.0712777	1.67641	11.8833
ENSTGUG00000000300	ERGIC1	endoplasmic reticulum-golgi intermediate compartment (ERGIC) 1	HGNC Symbol	29205	0.895479	0.360807	0.0130691	0.0720633	540.244	256.866
ENSTGUG00000015490		Uncharacterized protein	UniProtKB/TrEMBL	H0ZYW9	-1.14557	0.461909	0.0131352	0.0723815	6.23375	15.3051
ENSTGUG00000000208	TCF3	transcription factor 3	HGNC Symbol	11633	-0.529286	0.213728	0.0132699	0.072938	185.494	273.652	immune system process
ENSTGUG00000006800	SRXN1	sulfiredoxin 1	HGNC Symbol	16132	0.939069	0.379377	0.0133127	0.0730802	1098.17	433.932	response to stress
ENSTGUG00000008421	VEZF1	Uncharacterized protein	UniProtKB/TrEMBL	H0ZDL2	-0.655249	0.264708	0.01331	0.0730802	1972.49	3146.38
ENSTGUG00000013885	GATAD2A	GATA zinc finger domain containing 2A	HGNC Symbol	29989	1.27547	0.515458	0.0133448	0.0732099	23.1273	6.46139
ENSTGUG00000018696	snoMBII-202	Small nucleolar RNA MBII-202	RFAM	RF00324	-1.24996	0.505369	0.0133846	0.073382	4.44046	14.57
ENSTGUG00000005955	THAP4	THAP domain containing 4	HGNC Symbol	23187	-0.590343	0.238762	0.0134167	0.0735114	508.184	789.118
ENSTGUG00000011044	EZR	ezrin	HGNC Symbol	12691	0.785991	0.317955	0.0134352	0.0735659	567.098	312.851
ENSTGUG00000001665	SDAD1	Uncharacterized protein	UniProtKB/TrEMBL	H0YTV3	0.610441	0.247066	0.0134826	0.0737699	73.8726	47.9629
ENSTGUG00000013777		Uncharacterized protein	UniProtKB/TrEMBL	H0ZU98	-1.20164	0.486467	0.0135059	0.0737699	24.3589	64.7076
ENSTGUG00000006659	GCHFR	GTP cyclohydrolase I feedback regulator	HGNC Symbol	4194	0.454045	0.183902	0.0135511	0.0739197	764.687	557.332
ENSTGUG00000008822	DASRAA	Uncharacterized protein	UniProtKB/TrEMBL	H0ZES7	0.581351	0.235624	0.0136141	0.07417	1756.23	1131.24
ENSTGUG00000004862	LETM2	Uncharacterized protein	UniProtKB/TrEMBL	H0Z370	-0.513746	0.208299	0.0136484	0.0742715	65.7032	94.4654
ENSTGUG00000007051	PTPRB	protein tyrosine phosphatase, receptor type, B	HGNC Symbol	9665	1.41882	0.575321	0.0136576	0.0742715	39.3997	4.99839
ENSTGUG00000010234	RBM34	RNA binding motif protein 34	HGNC Symbol	28965	-0.675425	0.273892	0.013662	0.0742715	91.9626	154.892
ENSTGUG00000004895		Uncharacterized protein	UniProtKB/TrEMBL	H0Z3C7	1.03597	0.4205	0.0137523	0.0746403	4425.64	1806.16
ENSTGUG00000004214	ACBD3	acyl-CoA binding domain containing 3	HGNC Symbol	15453	-0.455629	0.18498	0.0137734	0.0747079	180.172	245.048
ENSTGUG00000011243	YTHDF3	YTH domain family, member 3	HGNC Symbol	26465	-0.350261	0.142351	0.0138727	0.0750584	459.393	594.493
ENSTGUG00000008393	TERF2IP	telomeric repeat binding factor 2, interacting protein	HGNC Symbol	19246	1.03327	0.420214	0.013936	0.0752872	226.654	89.0427	response to stress
ENSTGUG00000014217	PER2	Uncharacterized protein	UniProtKB/TrEMBL	H0ZVF5	-0.754948	0.307042	0.0139411	0.0752872	29.1816	51.3657
ENSTGUG00000015954	ARNTL	aryl hydrocarbon receptor nuclear translocator-like	HGNC Symbol	701	-1.16427	0.47346	0.0139301	0.0752872	8.38627	23.4253
ENSTGUG00000013371	POLQ	Uncharacterized protein	UniProtKB/TrEMBL	H0ZT19	1.01579	0.413454	0.0140163	0.0755987	1959.43	878.137
ENSTGUG00000004071	TMEM230	transmembrane protein 230	HGNC Symbol	15876	0.442943	0.180393	0.0140714	0.0758014	1997.36	1455.25
ENSTGUG00000008911	PREX1	phosphatidylinositol-3,4,5-trisphosphate-dependent Rac exchange factor 1	HGNC Symbol	32594	-0.894876	0.364518	0.0140902	0.0758557	15.3884	31.2465
ENSTGUG00000001780					-0.505839	0.206069	0.0140998	0.07586	390.127	564.363
ENSTGUG00000009603	MARVELD1	MARVEL domain containing 1	HGNC Symbol	28674	1.30604	0.532133	0.0141144	0.0758911	43.3963	8.94956
ENSTGUG00000004224	CFHR5	Uncharacterized protein	UniProtKB/TrEMBL	H0Z1B6	-1.28182	0.523689	0.0143785	0.0768941	11.8332	39.6448
ENSTGUG00000005859	PIGX	phosphatidylinositol glycan anchor biosynthesis, class X	HGNC Symbol	26046	1.26554	0.516938	0.0143593	0.0768941	34.53	11.14
ENSTGUG00000007023	EPN2	epsin 2	HGNC Symbol	18639	0.603603	0.246479	0.0143293	0.0768941	99.104	63.4222
ENSTGUG00000013447	C2CD3	C2 calcium-dependent domain containing 3	HGNC Symbol	24564	-1.14333	0.467121	0.014381	0.0768941	15.6222	39.7984
ENSTGUG00000017183	CRIP2	cysteine-rich protein 2	HGNC Symbol	2361	-1.46863	0.599915	0.0143627	0.0768941	3.15036	16.9133	immune system process
ENSTGUG00000017651	tgu-mir-365-1	tgu-mir-365-1	miRBase	MI0013809	-0.630209	0.257436	0.0143643	0.0768941	299.184	468.395
ENSTGUG00000000039	HYOU1	hypoxia up-regulated 1	HGNC Symbol	16931	-0.777368	0.317646	0.014394	0.0769162	162.508	301.701	response to stress
ENSTGUG00000002683		Uncharacterized protein	UniProtKB/TrEMBL	H0YWT4	-1.33973	0.547523	0.0144095	0.0769517	6.35063	22.2333
ENSTGUG00000011067	SERPINI1	neuroserpin-like (LOC100190743), mRNA	RefSeq mRNA	NM_001245196	-0.707849	0.289351	0.0144318	0.0770229	166.921	275.538
ENSTGUG00000001276	PPIE	peptidylprolyl isomerase E (cyclophilin E)	HGNC Symbol	9258	1.19317	0.487981	0.0144804	0.0771447	15.1859	5.18981
ENSTGUG00000003757	SLC48A1	solute carrier family 48 (heme transporter), member 1	HGNC Symbol	26035	1.18775	0.485769	0.0144814	0.0771447	343.993	142.954
ENSTGUG00000007737	C5orf49	chromosome 5 open reading frame 49	HGNC Symbol	27028	1.36087	0.556914	0.0145421	0.0773729	15.9813	3.75533
ENSTGUG00000018181		Uncharacterized protein	UniProtKB/TrEMBL	H1A5W4	1.4214	0.582033	0.0146006	0.0775889	9.32561	1.26275
ENSTGUG00000016884		Uncharacterized protein	UniProtKB/TrEMBL	H1A2V2	0.801416	0.328292	0.0146398	0.0777016	394.516	198.481
ENSTGUG00000001050	ZNF593	zinc finger protein 593	HGNC Symbol	30943	1.11454	0.456861	0.0147048	0.0777073	423.427	129.457
ENSTGUG00000003027	FRMD7	Uncharacterized protein	UniProtKB/TrEMBL	H0YXU6	1.03296	0.423367	0.0146922	0.0777073	72.8157	25.7367
ENSTGUG00000003577	CERS5	ceramide synthase 5	HGNC Symbol	23749	-1.1528	0.472452	0.0146861	0.0777073	14.1795	38.3831
ENSTGUG00000011928	KPNA5	karyopherin alpha 5 (importin alpha 6)	HGNC Symbol	6398	-0.551133	0.225869	0.0146851	0.0777073	257.044	382.754
ENSTGUG00000002941	RER1	Uncharacterized protein	UniProtKB/TrEMBL	H0YXK0	-0.392438	0.160998	0.0147877	0.0779124	777.753	1027.3
ENSTGUG00000010691					1.13495	0.466225	0.0149189	0.0785557	17.4511	6.38294
ENSTGUG00000006589	GNG5	Guanine nucleotide-binding protein subunit gamma	UniProtKB/TrEMBL	H0Z860	0.45393	0.18649	0.0149301	0.078567	566.865	413.967
ENSTGUG00000011385	KANSL1L	KAT8 regulatory NSL complex subunit 1-like	HGNC Symbol	26310	-0.504449	0.207371	0.014991	0.0788395	236.653	339.716
ENSTGUG00000001342	YARS	tyrosyl-tRNA synthetase	HGNC Symbol	12840	0.698453	0.287557	0.015144	0.079499	435.226	263.233
ENSTGUG00000010281	UBE3A	ubiquitin protein ligase E3A	HGNC Symbol	12496	-0.373527	0.153815	0.0151652	0.079517	347.964	446.149
ENSTGUG00000016982		Uncharacterized protein	UniProtKB/TrEMBL	H1A302	-0.664207	0.273517	0.0151658	0.079517	484.919	784.896
ENSTGUG00000005836	SMG6	SMG6 nonsense mediated mRNA decay factor	HGNC Symbol	17809	1.04703	0.431922	0.0153458	0.0803206	38.098	15.7604
ENSTGUG00000008876	RAC1	ras-related C3 botulinum toxin substrate 1 (rho family, small GTP binding protein Rac1)	HGNC Symbol	9801	0.427216	0.176254	0.0153562	0.0803206	398.421	293.639	response to stress
ENSTGUG00000010599	SMNDC1	survival motor neuron domain containing 1	HGNC Symbol	16900	-0.525105	0.21718	0.0156133	0.081425	790.089	1144.62
ENSTGUG00000003980	RAB43	RAB43, member RAS oncogene family	HGNC Symbol	19983	1.41161	0.584224	0.0156828	0.0816826	14.2608	2.9353
ENSTGUG00000012720	C6orf57	chromosome 6 open reading frame 57	HGNC Symbol	20957	0.617118	0.255398	0.0156793	0.0816826	733.385	490.085
ENSTGUG00000014423	MGA	MGA, MAX dimerization protein	HGNC Symbol	14010	-1.24463	0.515602	0.0157808	0.0820451	9.61367	31.5703
ENSTGUG00000001650	ACN9	ACN9 homolog (S. cerevisiae)	HGNC Symbol	21752	1.35379	0.561202	0.0158518	0.0821672	16.8395	3.19147
ENSTGUG00000010872	PEX7	peroxisomal biogenesis factor 7	HGNC Symbol	8860	1.30011	0.538927	0.0158476	0.0821672	24.9747	5.33901
ENSTGUG00000000718	MFAP3	Uncharacterized protein	UniProtKB/TrEMBL	H0YR22	0.754496	0.312907	0.0158982	0.0822978	99.7111	54.3158
ENSTGUG00000013174					1.40032	0.580787	0.0159056	0.0822978	8.67846	0.904018
ENSTGUG00000006815	LEO1	Leo1, Paf1/RNA polymerase II complex component, homolog (S. cerevisiae)	HGNC Symbol	30401	0.656391	0.272363	0.0159532	0.0824947	2279.71	1455.27
ENSTGUG00000005966	SLC46A1	solute carrier family 46 (folate transporter), member 1	HGNC Symbol	30521	1.18642	0.492645	0.0160284	0.082771	45.0102	15.7807
ENSTGUG00000010466	C2orf47	Uncharacterized protein	UniProtKB/TrEMBL	H0ZJN0	-0.890489	0.369788	0.0160353	0.082771	62.8163	125.993
ENSTGUG00000001866	SLC35B1	solute carrier family 35, member B1	HGNC Symbol	20798	0.916265	0.381159	0.0162216	0.0835829	1897.72	793.537
ENSTGUG00000006583	GFER	Sulfhydryl oxidase	UniProtKB/TrEMBL	H0Z856	1.02385	0.426335	0.0163278	0.0840299	20.1524	8.62375
ENSTGUG00000008449	ADAT1	adenosine deaminase, tRNA-specific 1	HGNC Symbol	228	-0.473638	0.197282	0.0163584	0.0840873	431.809	588.019
ENSTGUG00000016931		Uncharacterized protein	UniProtKB/TrEMBL	H1A2V3	-0.936792	0.390183	0.0163547	0.0840873	30.8039	65.9849
ENSTGUG00000007258					-1.11497	0.464523	0.016384	0.0841686	26.7012	69.1855
ENSTGUG00000000037	CDC23	cell division cycle 23	HGNC Symbol	1724	-1.11775	0.465845	0.0164214	0.084311	7.7391	19.8197
ENSTGUG00000006320	KNTC1	kinetochore associated 1	HGNC Symbol	17255	-1.02302	0.427029	0.0165904	0.0851	48.9463	108.068
ENSTGUG00000015169	PTRHD1	peptidyl-tRNA hydrolase domain containing 1	HGNC Symbol	33782	0.801339	0.335702	0.016984	0.0868384	45.0289	23.9096
ENSTGUG00000004945	TTC3	Uncharacterized protein	UniProtKB/TrEMBL	H0Z3E0	0.731206	0.306358	0.0169972	0.0868546	4421.64	2541.52
ENSTGUG00000003772	DECR2	2,4-dienoyl CoA reductase 2, peroxisomal	HGNC Symbol	2754	0.728098	0.305155	0.017033	0.0869584	91.1171	56.4338
ENSTGUG00000013464	SFRS15	Uncharacterized protein	UniProtKB/TrEMBL	H0ZTB7	-0.867606	0.36371	0.017059	0.087016	75.09	150.142
ENSTGUG00000004934		Uncharacterized protein	UniProtKB/TrEMBL	H0Z3D8	0.823812	0.345614	0.0171433	0.087343	1260.49	646.831
ENSTGUG00000009948	NPM3	nucleophosmin/nucleoplasmin 3	HGNC Symbol	7931	-0.951199	0.399198	0.0171828	0.0874926	22.6243	49.2181
ENSTGUG00000012282	CCNC	cyclin C	HGNC Symbol	1581	0.653286	0.274535	0.0173311	0.0880919	187.257	106.505
ENSTGUG00000015692	TUBB6	Uncharacterized protein	UniProtKB/TrEMBL	H0ZZF9	-0.793722	0.333852	0.0174318	0.088552	201.086	349.922
ENSTGUG00000003311	UBE2E1	Uncharacterized protein	UniProtKB/TrEMBL	H0YYN9	1.20528	0.507693	0.017595	0.0892761	18.004	5.12506
ENSTGUG00000005891	BIRC5	baculoviral IAP repeat containing 5	HGNC Symbol	593	1.18269	0.498274	0.0176173	0.0893367	123.211	33.0517
ENSTGUG00000000420	MYD88	myeloid differentiation primary response 88	HGNC Symbol	7562	1.38059	0.581779	0.0176422	0.0893582	107.274	17.1993	immune system process, response to stress
ENSTGUG00000008349		Uncharacterized protein	UniProtKB/TrEMBL	H0ZDD4	-1.21523	0.512292	0.0176853	0.0895239	37.645	107.374
ENSTGUG00000000182	NFIC	nuclear factor I/C (CCAAT-binding transcription factor)	HGNC Symbol	7786	0.919701	0.387914	0.0177453	0.0897321	653.031	314.094
ENSTGUG00000004788	SAMD9L	Uncharacterized protein	UniProtKB/TrEMBL	H0Z2X7	0.509095	0.214824	0.0177964	0.0898758	14516.2	9542.41
ENSTGUG00000008605		Uncharacterized protein	UniProtKB/TrEMBL	H0ZE47	1.41803	0.598628	0.0178464	0.0900565	21.0563	0.256174
ENSTGUG00000000692	LYSMD3	LysM, putative peptidoglycan-binding, domain containing 3	HGNC Symbol	26969	0.403305	0.170321	0.0178888	0.0900793	255.559	188.968
ENSTGUG00000003542	OXSM	3-oxoacyl-ACP synthase, mitochondrial	HGNC Symbol	26063	0.78738	0.332464	0.0178692	0.0900793	64.3689	36.4034
ENSTGUG00000010919	MGA	Uncharacterized protein	UniProtKB/TrEMBL	H0ZKY7	-0.590579	0.249404	0.0178863	0.0900793	970.964	1535.59
ENSTGUG00000009714	NAGA	N-acetylgalactosaminidase, alpha-	HGNC Symbol	7631	0.955782	0.403914	0.0179669	0.0903676	49.2269	21.5152
ENSTGUG00000007246	GIGYF2	Uncharacterized protein	UniProtKB/TrEMBL	H0ZAB0	-0.422145	0.178456	0.0180035	0.0904991	586.898	818.21
ENSTGUG00000009542	KIAA0355	KIAA0355	HGNC Symbol	29016	-0.588504	0.248978	0.0180944	0.0908053	99.9198	150.991
ENSTGUG00000007729	RNF166	ring finger protein 166	HGNC Symbol	28856	-0.498242	0.210875	0.0181406	0.0909238	148.421	214.071
ENSTGUG00000007601	MAP1LC3B	microtubule-associated protein 1 light chain 3 beta-like (LOC100190519), mRNA	RefSeq mRNA	NM_001245293	0.591694	0.25046	0.0181557	0.0909469	1308.19	827.789	response to stress
ENSTGUG00000013150	ITFG2	integrin alpha FG-GAP repeat containing 2	HGNC Symbol	30879	0.653878	0.277058	0.0182711	0.0914191	181.822	116.346
ENSTGUG00000006178	ALDH1A2	aldehyde dehydrogenase 1 family, member A2 (ALDH1A2), mRNA	RefSeq mRNA	NM_001076685	1.33278	0.564968	0.0183225	0.0915703	79.6048	10.8091	regulation of cell death
ENSTGUG00000017584	U2	U2 spliceosomal RNA	RFAM	RF00004	-1.03024	0.43731	0.0184802	0.0921453	21.7433	51.5049
ENSTGUG00000000328		Uncharacterized protein	UniProtKB/TrEMBL	H0YPY1	-0.56338	0.239508	0.0186606	0.0925696	120.889	179.836
ENSTGUG00000000394					1.47318	0.626346	0.0186716	0.0925696	20.5029	3.15854
ENSTGUG00000005726	TARSL2	threonyl-tRNA synthetase-like 2	HGNC Symbol	24728	0.844754	0.359156	0.0186701	0.0925696	33.5637	16.7807
ENSTGUG00000008797	RAB20	RAB20, member RAS oncogene family	HGNC Symbol	18260	1.13609	0.48298	0.0186598	0.0925696	86.0363	26.3189
ENSTGUG00000008528		Uncharacterized protein	UniProtKB/TrEMBL	H0ZDW9	1.03572	0.440431	0.0186921	0.0926141	38.2192	14.7412
ENSTGUG00000004405	PLCG2	phospholipase C, gamma 2 (phosphatidylinositol-specific)	HGNC Symbol	9066	-0.645189	0.274639	0.0188125	0.0931575	111.921	176.874	immune system process
ENSTGUG00000000626	LCMT2	leucine carboxyl methyltransferase 2	HGNC Symbol	17558	-0.818468	0.348489	0.018843	0.093255	123.46	221.231
ENSTGUG00000007018	CNOT2	CCR4-NOT transcription complex, subunit 2	HGNC Symbol	7878	0.443169	0.188997	0.0190349	0.0940972	965.214	706.536
ENSTGUG00000017551	DMXL1	Dmx-like 1	HGNC Symbol	2937	-0.512787	0.218867	0.0191338	0.0944777	2667.28	3816.35
ENSTGUG00000000022		Uncharacterized protein	UniProtKB/TrEMBL	H0YP32	0.631984	0.269772	0.019147	0.0944893	143.957	88.1893
ENSTGUG00000009509	IL4R	interleukin 4 receptor	HGNC Symbol	6015	0.619827	0.264804	0.0192477	0.0949319	124.281	78.8786	immune system process, response to stress
ENSTGUG00000005350	CCND1	cyclin D1	HGNC Symbol	1582	0.960978	0.410741	0.0193032	0.0950972	117.646	54.0809	response to stress
ENSTGUG00000009110	TTC30B	Uncharacterized protein	UniProtKB/TrEMBL	H0ZFM5	0.695358	0.297196	0.0192977	0.0950972	80.042	48.7993
ENSTGUG00000004567	GPR107	Uncharacterized protein	UniProtKB/TrEMBL	H0Z2E3	0.768953	0.328753	0.0193355	0.095202	619.057	322.802
ENSTGUG00000006661	DNAJC17	DnaJ (Hsp40) homolog, subfamily C, member 17	HGNC Symbol	25556	0.659384	0.282187	0.0194551	0.0956277	979.689	587.401
ENSTGUG00000002611	ACOT7	acyl-CoA thioesterase 7	HGNC Symbol	24157	0.550795	0.235851	0.019525	0.0959164	548.29	366.313
ENSTGUG00000002215	COMMD1	Uncharacterized protein	UniProtKB/TrEMBL	H0YVG3	1.34409	0.575931	0.0196075	0.0961581	39.5718	8.56783
ENSTGUG00000012810	WDR20	WD repeat domain 20	HGNC Symbol	19667	-0.382425	0.164001	0.0197086	0.0963261	269.143	353.456
ENSTGUG00000007879	GATA2	GATA binding protein 2	HGNC Symbol	4171	0.484319	0.207807	0.0197735	0.0965884	181.006	124.25	immune system process
ENSTGUG00000014114	ALDH6A1	aldehyde dehydrogenase 6 family, member A1	HGNC Symbol	7179	-1.4491	0.621878	0.0197959	0.0966433	2.14824	11.8607
ENSTGUG00000013557	APP	amyloid beta (A4) precursor protein	HGNC Symbol	620	-0.94688	0.406933	0.0199721	0.0973934	29.1189	62.199	response to stress
ENSTGUG00000004981	UCK1	uridine-cytidine kinase 1	HGNC Symbol	14859	0.705327	0.303213	0.020009	0.0975184	266.758	153.21
ENSTGUG00000005996	PWP2H	Uncharacterized protein	UniProtKB/TrEMBL	H0Z6K7	0.852619	0.366631	0.0200426	0.0975724	56.2362	32.4877
ENSTGUG00000007160	TSPAN8	tetraspanin 8	HGNC Symbol	11855	-1.39135	0.598268	0.0200385	0.0975724	4.23806	18.1774
ENSTGUG00000017712	tgu-mir-101-2	tgu-mir-101-2	miRBase	MI0013702	-1.00479	0.433076	0.0203339	0.0989346	24.3904	58.6212
ENSTGUG00000002189	C20orf196	chromosome 20 open reading frame 196	HGNC Symbol	26318	0.857128	0.369729	0.0204352	0.0993156	30.4801	14.8201
ENSTGUG00000006028	DUSP7	dual specificity phosphatase 7	HGNC Symbol	3073	-1.0264	0.443095	0.0205345	0.0996707	9.0021	20.6348
ENSTGUG00000013468	COA4	cytochrome c oxidase assembly factor 4 homolog (S. cerevisiae)	HGNC Symbol	24604	1.46939	0.634442	0.0205567	0.099682	51.2749	4.59302

## Sheet: Supplementary Table S3
Supplementary Table S3. Significantly differentially expressed genes between decreasing parasitemia and peak parasitemia with higher PC2 scores.
Ensembl Gene ID	Gene Name	Gene Description	Source of Description	Gene Accession Nr	log2 Fold Change	log2 Fold Change SE	p-value	q-value	Mean Decr. Para.	Mean Peak Para.
ENSTGUG00000008474		Uncharacterized protein	UniProtKB/TrEMBL	H0ZDR1	-1.04703	0.197629	1.17108e-07	0.000893326	59200.7	132564
ENSTGUG00000015662		Novel pseudogene	Ensembl		-1.59743	0.310162	2.60035e-07	0.000893326	23.9998	87.8096
ENSTGUG00000016336		Uncharacterized protein	UniProtKB/TrEMBL	H1A175	-1.21387	0.239584	4.05009e-07	0.000893326	11696.6	28330.5
ENSTGUG00000017658		miRNA	Ensembl		-1.97491	0.390088	4.1329e-07	0.000893326	1599.58	10262.8
ENSTGUG00000005384		Novel pseudogene	Ensembl		-1.36013	0.287051	2.15525e-06	0.00310571	73.4235	227.026
ENSTGUG00000005129		Uncharacterized protein	UniProtKB/TrEMBL	H0Z3X9	-1.53069	0.337574	5.77701e-06	0.00698621	123.177	518.41
ENSTGUG00000018669		miRNA	Ensembl		-1.83871	0.407641	6.46422e-06	0.00698621	2706.38	15887.2
ENSTGUG00000012110		Uncharacterized protein	UniProtKB/TrEMBL	H0ZPE2	-1.25281	0.279377	7.31552e-06	0.00702778	84.3316	234.203
ENSTGUG00000004481		Uncharacterized protein	UniProtKB/TrEMBL	H0Z213	-0.881681	0.204994	1.70027e-05	0.0122504	1272.76	2505.45
ENSTGUG00000002336		Novel pseudogene	Ensembl		-1.30764	0.311845	2.74977e-05	0.0174594	333.787	995.52
ENSTGUG00000018584		miRNA	Ensembl		-1.7001	0.406045	2.82711e-05	0.0174594	246.005	1366.25
ENSTGUG00000005696	ARPC3	actin related protein 2/3 complex, subunit 3, 21kDa	HGNC Symbol	706	-0.732018	0.175842	3.14202e-05	0.0181106	9708.08	16992.7
ENSTGUG00000016576	CLK2	CDC-like kinase 2	HGNC Symbol	2069	-0.861598	0.208445	3.57355e-05	0.0193106	7867.1	15250.7
ENSTGUG00000011090		Uncharacterized protein	UniProtKB/TrEMBL	H0ZLF7	-1.61889	0.398061	4.76354e-05	0.0218223	1420.79	6230.39
ENSTGUG00000017874		miRNA	Ensembl		-1.66797	0.412463	5.2565e-05	0.0227238	23.0876	101.444
ENSTGUG00000006413		Uncharacterized protein	UniProtKB/TrEMBL	H0Z7M9	-1.55302	0.385534	5.61946e-05	0.0231361	145.912	629.704
ENSTGUG00000018598		miRNA	Ensembl		-1.75248	0.453647	0.000111962	0.0372318	1092.58	8694.81
ENSTGUG00000001272		Novel pseudogene	Ensembl		-1.4697	0.385976	0.000140244	0.041812	96.8718	369.828
ENSTGUG00000018567		miRNA	Ensembl		-1.70042	0.446215	0.000138539	0.041812	28144.1	195012
ENSTGUG00000005026	MKL2	MKL/myocardin-like 2	HGNC Symbol	29819	0.59832	0.158008	0.000152699	0.044008	187.106	122.416
ENSTGUG00000009844		Uncharacterized protein	UniProtKB/TrEMBL	H0ZHT6	-1.45177	0.385682	0.000167112	0.046608	164.11	669.95
ENSTGUG00000013390	CASQ2	calsequestrin 2 (cardiac muscle)	HGNC Symbol	1513	-1.33693	0.369707	0.000298977	0.0760282	606.306	2169.4
ENSTGUG00000018720		miRNA	Ensembl		-1.21651	0.336196	0.000296369	0.0760282	79.047	195.433
