# Supplementary material for: The Avian Transcriptome Response to Malaria Infection
Source: Mol Biol Evol. 2015 Jan 29;32(5):1255–67. doi: 10.1093/molbev/msv016 (PMC4408411; doi:10.1093/molbev/msv016)
Supplement: Supplementary Data [file supp_msv016_Videvall_Supplementary_Tables_S4-7.xlsx]

## Sheet: Supplementary Table S4
Supplementary Table S4. Overrepresented gene ontology terms among significant genes during peak parasitemia with higher PC2 scores.
GO Accession Nr	Description of GO Term	Summary	q-value	-log10 q-value
30163	protein catabolic process	catabolic process	0.084714	1.07204
16881	acid-amino acid ligase activity	catalytic activity	0.0093878	2.02744
3824	catalytic activity	catalytic activity	0.0001839	3.73542
16859	cis-trans isomerase activity	catalytic activity	0.024816	1.60527
4364	glutathione transferase activity	catalytic activity	0.00075742	3.12066
16874	ligase activity	catalytic activity	0.0045604	2.341
16879	ligase activity, forming carbon-nitrogen bonds	catalytic activity	0.0097381	2.01153
19787	small conjugating protein ligase activity	catalytic activity	0.018914	1.72322
16765	transferase activity, transferring alkyl or aryl (other than methyl) groups	catalytic activity	0.0010013	2.99944
4842	ubiquitin-protein ligase activity	catalytic activity	0.019929	1.70051
10649	regulation of cell communication by electrical coupling	cell communication	0.059194	1.22772
72401	signal transduction involved in DNA integrity checkpoint	cell cycle process	0.09029	1.04436
72413	signal transduction involved in mitotic cell cycle checkpoint	cell cycle process	0.09029	1.04436
1902403	signal transduction involved in mitotic DNA integrity checkpoint	cell cycle process	0.09029	1.04436
6915	apoptotic process	cell death	0.053077	1.27509
97190	apoptotic signaling pathway	cell death	0.019228	1.71607
8219	cell death	cell death	0.059194	1.22772
16265	death	cell death	0.038959	1.40939
43066	negative regulation of apoptotic process	cell death	0.098268	1.00759
60548	negative regulation of cell death	cell death	0.061876	1.20848
43069	negative regulation of programmed cell death	cell death	0.070444	1.15216
12501	programmed cell death	cell death	0.043032	1.36621
42981	regulation of apoptotic process	cell death	0.028512	1.54497
10941	regulation of cell death	cell death	0.02003	1.69832
60544	regulation of necroptotic process	cell death	0.059194	1.22772
43067	regulation of programmed cell death	cell death	0.020608	1.68596
45010	actin nucleation	cellular component organization	0.070104	1.15426
34314	Arp2/3 complex-mediated actin nucleation	cellular component organization	0.070104	1.15426
43933	macromolecular complex subunit organization	cellular component organization	0.079036	1.10218
71822	protein complex subunit organization	cellular component organization	0.059343	1.22663
7004	telomere maintenance via telomerase	cellular component organization	0.059194	1.22772
40029	regulation of gene expression, epigenetic	gene expression	0.086834	1.06131
42113	B cell activation	immune system process	0.072107	1.14202
30183	B cell differentiation	immune system process	0.061661	1.20999
1775	cell activation	immune system process	0.027711	1.55735
30218	erythrocyte differentiation	immune system process	0.082501	1.08354
48534	hematopoietic or lymphoid organ development	immune system process	0.090452	1.04358
30097	hemopoiesis	immune system process	0.061661	1.20999
2520	immune system development	immune system process	0.060632	1.2173
45321	leukocyte activation	immune system process	0.013739	1.86204
2521	leukocyte differentiation	immune system process	0.019228	1.71607
46649	lymphocyte activation	immune system process	0.013945	1.85558
30098	lymphocyte differentiation	immune system process	0.016319	1.78731
2262	myeloid cell homeostasis	immune system process	0.095457	1.02019
50867	positive regulation of cell activation	immune system process	0.023186	1.63477
2696	positive regulation of leukocyte activation	immune system process	0.018345	1.73648
1902107	positive regulation of leukocyte differentiation	immune system process	0.049559	1.30488
51251	positive regulation of lymphocyte activation	immune system process	0.012481	1.90375
45621	positive regulation of lymphocyte differentiation	immune system process	0.089401	1.04866
50671	positive regulation of lymphocyte proliferation	immune system process	0.086834	1.06131
32946	positive regulation of mononuclear cell proliferation	immune system process	0.086834	1.06131
50870	positive regulation of T cell activation	immune system process	0.059257	1.22726
2694	regulation of leukocyte activation	immune system process	0.095457	1.02019
1902105	regulation of leukocyte differentiation	immune system process	0.058414	1.23348
51249	regulation of lymphocyte activation	immune system process	0.038959	1.40939
45619	regulation of lymphocyte differentiation	immune system process	0.075339	1.12298
50670	regulation of lymphocyte proliferation	immune system process	0.09029	1.04436
32944	regulation of mononuclear cell proliferation	immune system process	0.09029	1.04436
50863	regulation of T cell activation	immune system process	0.070104	1.15426
45580	regulation of T cell differentiation	immune system process	0.082501	1.08354
44728	DNA methylation or demethylation	macromolecule modification	0.027711	1.55735
6304	DNA modification	macromolecule modification	0.04823	1.31668
10216	maintenance of DNA methylation	macromolecule modification	0.01714	1.76599
18208	peptidyl-proline modification	macromolecule modification	0.024288	1.61461
3755	peptidyl-prolyl cis-trans isomerase activity	macromolecule modification	0.084524	1.07302
32446	protein modification by small protein conjugation	macromolecule modification	0.015345	1.81403
70647	protein modification by small protein conjugation or removal	macromolecule modification	0.019488	1.71023
413	protein peptidyl-prolyl isomerization	macromolecule modification	0.084524	1.07302
16567	protein ubiquitination	macromolecule modification	0.03607	1.44285
43038	amino acid activation	metabolic process	0.086951	1.06073
9058	biosynthetic process	metabolic process	0.08839	1.0536
6725	cellular aromatic compound metabolic process	metabolic process	0.010388	1.98347
44260	cellular macromolecule metabolic process	metabolic process	0.00066134	3.17958
44237	cellular metabolic process	metabolic process	3.0087e-06	5.52162
6575	cellular modified amino acid metabolic process	metabolic process	0.08428	1.07428
34641	cellular nitrogen compound metabolic process	metabolic process	0.0040505	2.39249
44267	cellular protein metabolic process	metabolic process	0.013214	1.87897
6259	DNA metabolic process	metabolic process	0.010128	1.99448
34625	fatty acid elongation, monounsaturated fatty acid	metabolic process	0.059194	1.22772
6091	generation of precursor metabolites and energy	metabolic process	0.029235	1.5341
42168	heme metabolic process	metabolic process	0.070104	1.15426
46483	heterocycle metabolic process	metabolic process	0.0037968	2.42058
43170	macromolecule metabolic process	metabolic process	0.0042264	2.37403
8152	metabolic process	metabolic process	3.0087e-06	5.52162
6555	methionine metabolic process	metabolic process	0.09029	1.04436
6807	nitrogen compound metabolic process	metabolic process	0.0033571	2.47404
90304	nucleic acid metabolic process	metabolic process	0.011708	1.93152
6139	nucleobase-containing compound metabolic process	metabolic process	0.023186	1.63477
1901360	organic cyclic compound metabolic process	metabolic process	0.0089633	2.04753
1901576	organic substance biosynthetic process	metabolic process	0.084524	1.07302
71704	organic substance metabolic process	metabolic process	0.00075742	3.12066
1901564	organonitrogen compound metabolic process	metabolic process	0.018688	1.72844
6119	oxidative phosphorylation	metabolic process	0.012481	1.90375
34593	phosphatidylinositol bisphosphate phosphatase activity	metabolic process	0.09029	1.04436
46856	phosphatidylinositol dephosphorylation	metabolic process	0.095457	1.02019
44238	primary metabolic process	metabolic process	0.0075411	2.12257
6457	protein folding	metabolic process	0.0056748	2.24605
44710	single-organism metabolic process	metabolic process	3.7725e-05	4.42337
97	sulfur amino acid biosynthetic process	metabolic process	0.070104	1.15426
43039	tRNA aminoacylation	metabolic process	0.086951	1.06073
16531	copper chaperone activity	metal ion binding	0.059194	1.22772
51650	establishment of vesicle localization	organelle localization	0.053605	1.27079
51640	organelle localization	organelle localization	0.08839	1.0536
51648	vesicle localization	organelle localization	0.063175	1.19945
42773	ATP synthesis coupled electron transport	oxidation-reduction process	0.0045096	2.34586
45333	cellular respiration	oxidation-reduction process	0.0060919	2.21525
4129	cytochrome-c oxidase activity	oxidation-reduction process	0.020608	1.68596
22900	electron transport chain	oxidation-reduction process	0.00061379	3.21198
15980	energy derivation by oxidation of organic compounds	oxidation-reduction process	0.0026077	2.58374
15002	heme-copper terminal oxidase activity	oxidation-reduction process	0.020608	1.68596
42775	mitochondrial ATP synthesis coupled electron transport	oxidation-reduction process	0.070104	1.15426
6120	mitochondrial electron transport, NADH to ubiquinone	oxidation-reduction process	0.070104	1.15426
50136	NADH dehydrogenase (quinone) activity	oxidation-reduction process	5.3398e-06	5.27248
8137	NADH dehydrogenase (ubiquinone) activity	oxidation-reduction process	5.3398e-06	5.27248
3954	NADH dehydrogenase activity	oxidation-reduction process	1.0155e-05	4.99332
55114	oxidation-reduction process	oxidation-reduction process	0.011658	1.93338
70989	oxidative demethylation	oxidation-reduction process	0.053047	1.27534
35515	oxidative RNA demethylase activity	oxidation-reduction process	0.059194	1.22772
35513	oxidative RNA demethylation	oxidation-reduction process	0.059194	1.22772
35552	oxidative single-stranded DNA demethylation	oxidation-reduction process	0.059194	1.22772
35553	oxidative single-stranded RNA demethylation	oxidation-reduction process	0.059194	1.22772
16491	oxidoreductase activity	oxidation-reduction process	0.017045	1.7684
16675	oxidoreductase activity, acting on a heme group of donors	oxidation-reduction process	0.020608	1.68596
16676	oxidoreductase activity, acting on a heme group of donors, oxygen as acceptor	oxidation-reduction process	0.020608	1.68596
16651	oxidoreductase activity, acting on NAD(P)H	oxidation-reduction process	0.00012907	3.88917
16655	oxidoreductase activity, acting on NAD(P)H, quinone or similar compound as acceptor	oxidation-reduction process	2.126e-05	4.67244
22904	respiratory electron transport chain	oxidation-reduction process	0.0016294	2.78797
70513	death domain binding	protein binding	0.09029	1.04436
19899	enzyme binding	protein binding	0.064696	1.18912
19215	intermediate filament binding	protein binding	0.059194	1.22772
2039	p53 binding	protein binding	0.095457	1.02019
44389	small conjugating protein ligase binding	protein binding	0.043112	1.3654
31625	ubiquitin protein ligase binding	protein binding	0.043112	1.3654
7276	gamete generation	reproduction	0.083182	1.07997
30728	ovulation	reproduction	0.09029	1.04436
1542	ovulation from ovarian follicle	reproduction	0.053047	1.27534
71214	cellular response to abiotic stimulus	response to abiotic stimulus	0.024578	1.60945
71480	cellular response to gamma radiation	response to abiotic stimulus	0.070104	1.15426
71479	cellular response to ionizing radiation	response to abiotic stimulus	0.006741	2.17128
71478	cellular response to radiation	response to abiotic stimulus	0.017045	1.7684
9628	response to abiotic stimulus	response to abiotic stimulus	0.041706	1.3798
10332	response to gamma radiation	response to abiotic stimulus	0.084524	1.07302
10212	response to ionizing radiation	response to abiotic stimulus	0.012465	1.90431
9314	response to radiation	response to abiotic stimulus	0.023186	1.63477
6974	cellular response to DNA damage stimulus	response to stress	0.0047964	2.31908
33554	cellular response to stress	response to stress	0.0086467	2.06315
77	DNA damage checkpoint	response to stress	0.058414	1.23348
31570	DNA integrity checkpoint	response to stress	0.082501	1.08354
6281	DNA repair	response to stress	0.0089633	2.04753
6282	regulation of DNA repair	response to stress	0.083182	1.07997
6950	response to stress	response to stress	0.0045604	2.341
72422	signal transduction involved in DNA damage checkpoint	response to stress	0.09029	1.04436
1902402	signal transduction involved in mitotic DNA damage checkpoint	response to stress	0.09029	1.04436
8089	anterograde axon cargo transport	transport	0.01714	1.76599
48490	anterograde synaptic vesicle transport	transport	0.0097381	2.01153
8088	axon cargo transport	transport	0.024816	1.60527
30705	cytoskeleton-dependent intracellular transport	transport	0.098268	1.00759
1902600	hydrogen ion transmembrane transport	transport	0.059194	1.22772
15078	hydrogen ion transmembrane transporter activity	transport	0.048346	1.31564
10970	microtubule-based transport	transport	0.098268	1.00759

## Sheet: Supplementary Table S5
Supplementary Table S5. Overrepresented gene ontology terms among significant genes during decreasing parasitemia with higher PC2 scores.
GO Accession Nr	Description of GO Term	Summary	q-value	-log10 q-value
8026	ATP-dependent helicase activity	catabolic process	0.091805	1.03713
9056	catabolic process	catabolic process	0.0079582	2.09919
44248	cellular catabolic process	catabolic process	0.0044344	2.35317
44257	cellular protein catabolic process	catabolic process	0.058028	1.23636
9057	macromolecule catabolic process	catabolic process	0.072403	1.14024
43632	modification-dependent macromolecule catabolic process	catabolic process	0.022514	1.64755
19941	modification-dependent protein catabolic process	catabolic process	0.019919	1.70073
1901575	organic substance catabolic process	catabolic process	0.011749	1.93
30163	protein catabolic process	catabolic process	0.036788	1.43429
51603	proteolysis involved in cellular protein catabolic process	catabolic process	0.058991	1.22921
6511	ubiquitin-dependent protein catabolic process	catabolic process	0.017941	1.74615
16881	acid-amino acid ligase activity	catalytic activity	0.0041354	2.38348
8609	alkylglycerone-phosphate synthase activity	catalytic activity	0.049044	1.30941
3824	catalytic activity	catalytic activity	0.00028212	3.54957
4364	glutathione transferase activity	catalytic activity	0.047081	1.32715
4427	inorganic diphosphatase activity	catalytic activity	0.049044	1.30941
16874	ligase activity	catalytic activity	0.0035445	2.45045
16879	ligase activity, forming carbon-nitrogen bonds	catalytic activity	0.0074734	2.12648
70035	purine NTP-dependent helicase activity	catalytic activity	0.091805	1.03713
19787	small conjugating protein ligase activity	catalytic activity	0.0073645	2.13286
16765	transferase activity, transferring alkyl or aryl (other than methyl) groups	catalytic activity	0.00061236	3.21299
4842	ubiquitin-protein ligase activity	catalytic activity	0.0060307	2.21963
72395	signal transduction involved in cell cycle checkpoint	cell cycle process	0.066483	1.17729
72401	signal transduction involved in DNA integrity checkpoint	cell cycle process	0.047081	1.32715
72413	signal transduction involved in mitotic cell cycle checkpoint	cell cycle process	0.047081	1.32715
1902403	signal transduction involved in mitotic DNA integrity checkpoint	cell cycle process	0.047081	1.32715
1829	trophectodermal cell differentiation	cell differentiation	0.058991	1.22921
10467	gene expression	gene expression	0.047081	1.32715
6412	translation	gene expression	0.088822	1.05148
30183	B cell differentiation	immune system process	0.052403	1.28064
30097	hemopoiesis	immune system process	0.076867	1.11426
45321	leukocyte activation	immune system process	0.083545	1.07808
2521	leukocyte differentiation	immune system process	0.072033	1.14247
46649	lymphocyte activation	immune system process	0.063416	1.1978
30098	lymphocyte differentiation	immune system process	0.066286	1.17858
2335	mature B cell differentiation	immune system process	0.031779	1.49786
2313	mature B cell differentiation involved in immune response	immune system process	0.016928	1.77139
50867	positive regulation of cell activation	immune system process	0.017941	1.74615
2696	positive regulation of leukocyte activation	immune system process	0.011901	1.92442
51251	positive regulation of lymphocyte activation	immune system process	0.0070666	2.15079
50870	positive regulation of T cell activation	immune system process	0.090569	1.04302
51249	regulation of lymphocyte activation	immune system process	0.09661	1.01498
70936	protein K48-linked ubiquitination	macromolecule modification	0.088822	1.05148
32446	protein modification by small protein conjugation	macromolecule modification	0.00052723	3.278
70647	protein modification by small protein conjugation or removal	macromolecule modification	0.001152	2.93855
209	protein polyubiquitination	macromolecule modification	0.060465	1.2185
16567	protein ubiquitination	macromolecule modification	0.001152	2.93855
9058	biosynthetic process	metabolic process	0.066452	1.17749
6725	cellular aromatic compound metabolic process	metabolic process	0.016941	1.77106
44249	cellular biosynthetic process	metabolic process	0.063592	1.1966
44260	cellular macromolecule metabolic process	metabolic process	0.036788	1.43429
44237	cellular metabolic process	metabolic process	1.08e-05	4.96658
34641	cellular nitrogen compound metabolic process	metabolic process	0.0070666	2.15079
44267	cellular protein metabolic process	metabolic process	0.045322	1.34369
6091	generation of precursor metabolites and energy	metabolic process	0.064885	1.18786
1901657	glycosyl compound metabolic process	metabolic process	0.066483	1.17729
42168	heme metabolic process	metabolic process	0.058991	1.22921
46483	heterocycle metabolic process	metabolic process	0.0044344	2.35317
43170	macromolecule metabolic process	metabolic process	0.072887	1.13735
8152	metabolic process	metabolic process	3.0256e-06	5.51919
6807	nitrogen compound metabolic process	metabolic process	0.013238	1.87818
6139	nucleobase-containing compound metabolic process	metabolic process	0.045184	1.34502
9116	nucleoside metabolic process	metabolic process	0.06361	1.19647
1901360	organic cyclic compound metabolic process	metabolic process	0.013755	1.86154
1901576	organic substance biosynthetic process	metabolic process	0.037704	1.42361
71704	organic substance metabolic process	metabolic process	0.00045484	3.34214
1901564	organonitrogen compound metabolic process	metabolic process	0.021263	1.67238
6119	oxidative phosphorylation	metabolic process	0.066452	1.17749
52744	phosphatidylinositol monophosphate phosphatase activity	metabolic process	0.088822	1.05148
4438	phosphatidylinositol-3-phosphatase activity	metabolic process	0.088822	1.05148
44238	primary metabolic process	metabolic process	0.0063072	2.20016
42278	purine nucleoside metabolic process	metabolic process	0.038872	1.41036
46128	purine ribonucleoside metabolic process	metabolic process	0.037704	1.42361
72521	purine-containing compound metabolic process	metabolic process	0.096023	1.01762
9119	ribonucleoside metabolic process	metabolic process	0.047081	1.32715
44710	single-organism metabolic process	metabolic process	2.887e-05	4.53955
44281	small molecule metabolic process	metabolic process	0.064292	1.19184
33013	tetrapyrrole metabolic process	metabolic process	0.040739	1.38999
42773	ATP synthesis coupled electron transport	oxidation-reduction process	0.029071	1.53654
45333	cellular respiration	oxidation-reduction process	0.027984	1.55309
4129	cytochrome-c oxidase activity	oxidation-reduction process	0.090624	1.04276
22900	electron transport chain	oxidation-reduction process	0.011901	1.92442
15980	energy derivation by oxidation of organic compounds	oxidation-reduction process	0.0082337	2.0844
15002	heme-copper terminal oxidase activity	oxidation-reduction process	0.090624	1.04276
50136	NADH dehydrogenase (quinone) activity	oxidation-reduction process	0.00015495	3.80981
8137	NADH dehydrogenase (ubiquinone) activity	oxidation-reduction process	0.00015495	3.80981
3954	NADH dehydrogenase activity	oxidation-reduction process	0.00033086	3.48036
55114	oxidation-reduction process	oxidation-reduction process	0.00041457	3.3824
16491	oxidoreductase activity	oxidation-reduction process	0.00062603	3.2034
16675	oxidoreductase activity, acting on a heme group of donors	oxidation-reduction process	0.090624	1.04276
16676	oxidoreductase activity, acting on a heme group of donors, oxygen as acceptor	oxidation-reduction process	0.090624	1.04276
16651	oxidoreductase activity, acting on NAD(P)H	oxidation-reduction process	0.0050013	2.30092
16655	oxidoreductase activity, acting on NAD(P)H, quinone or similar compound as acceptor	oxidation-reduction process	0.00061236	3.21299
22904	respiratory electron transport chain	oxidation-reduction process	0.018461	1.73374
19899	enzyme binding	protein binding	0.069427	1.15847
71479	cellular response to ionizing radiation	response to abiotic stimulus	0.047081	1.32715
6974	cellular response to DNA damage stimulus	response to stress	0.09661	1.01498
33554	cellular response to stress	response to stress	0.09661	1.01498
44773	mitotic DNA damage checkpoint	response to stress	0.091805	1.03713
2000779	regulation of double-strand break repair	response to stress	0.090624	1.04276
6950	response to stress	response to stress	0.046909	1.32874
72422	signal transduction involved in DNA damage checkpoint	response to stress	0.047081	1.32715
1902402	signal transduction involved in mitotic DNA damage checkpoint	response to stress	0.047081	1.32715
3723	RNA binding	RNA binding	0.019059	1.7199
49	tRNA binding	RNA binding	0.058991	1.22921
8089	anterograde axon cargo transport	transport	0.072887	1.13735
48490	anterograde synaptic vesicle transport	transport	0.047081	1.32715
8088	axon cargo transport	transport	0.041429	1.3827
16482	cytoplasmic transport	transport	0.054465	1.26388
30705	cytoskeleton-dependent intracellular transport	transport	0.097843	1.00947
1902600	hydrogen ion transmembrane transport	transport	0.050686	1.29511
15078	hydrogen ion transmembrane transporter activity	transport	0.040987	1.38735
46907	intracellular transport	transport	0.09661	1.01498
10970	microtubule-based transport	transport	0.097843	1.00947
33158	regulation of protein import into nucleus, translocation	transport	0.066483	1.17729
1902582	single-organism intracellular transport	transport	0.085408	1.0685

## Sheet: Supplementary Table S6
Supplementary Table S6. Overrepresented gene ontology terms among significant genes during peak parasitemia with higher PC1 scores.
GO Accession Nr	Description of GO Term	Summary	q-value	-log10 q-value
61041	regulation of wound healing	wound healing	0.05982	1.22315
50818	regulation of coagulation	coagulation	0.087161	1.05968
33554	cellular response to stress	response to stress	0.016132	1.79231
6950	response to stress	response to stress	0.092954	1.03173
6412	translation	gene expression	0.00056106	3.25099
10467	gene expression	gene expression	0.0032029	2.49446
22411	cellular component disassembly	cellular component organization	0.056107	1.25098
70647	protein modification by small protein conjugation or removal	macromolecule modificaton	0.042757	1.36899
3735	structural constituent of ribosome	structural molecule activity	0.012549	1.90139
8242	omega peptidase activity	peptidase activity	0.087161	1.05968
32947	protein complex scaffold	protein binding	0.022482	1.64817
19899	enzyme binding	protein binding	0.025646	1.59098
31432	titin binding	protein binding	0.048571	1.31362
44265	cellular macromolecule catabolic process	catabolic process	0.087161	1.05968
44237	cellular metabolic process	metabolic process	0.00039731	3.40087
71704	organic substance metabolic process	metabolic process	0.0053103	2.27488
44260	cellular macromolecule metabolic process	metabolic process	0.0055894	2.25263
43170	macromolecule metabolic process	metabolic process	0.0073128	2.13592
44267	cellular protein metabolic process	metabolic process	0.0093289	2.03017
44238	primary metabolic process	metabolic process	0.010511	1.97836
8152	metabolic process	metabolic process	0.016972	1.77027
6807	nitrogen compound metabolic process	metabolic process	0.018616	1.73011
19538	protein metabolic process	metabolic process	0.023268	1.63324
34641	cellular nitrogen compound metabolic process	metabolic process	0.041689	1.37998
46483	heterocycle metabolic process	metabolic process	0.055654	1.2545

## Sheet: Supplementary Table S7
Supplementary Table S7. Overrepresented gene ontology terms among significant genes during decreasing parasitemia with higher PC1 scores.
GO Accession Nr	Description of GO Term	Summary	q-value	-log10 q-value
6950	response to stress	response to stress	0.053909	1.26834
33554	cellular response to stress	response to stress	0.090064	1.04545
60087	relaxation of vascular smooth muscle	relaxation of smooth muscle	0.068102	1.16684
44557	relaxation of smooth muscle	relaxation of smooth muscle	0.068102	1.16684
6412	translation	gene expression	0.011314	1.94638
5543	phospholipid binding	lipid binding	0.035459	1.45027
5544	calcium-dependent phospholipid binding	lipid binding	0.081002	1.0915
51020	GTPase binding	protein binding	0.053909	1.26834
17016	Ras GTPase binding	protein binding	0.053909	1.26834
5515	protein binding	protein binding	0.064672	1.18928
31267	small GTPase binding	protein binding	0.095533	1.01985
42743	hydrogen peroxide metabolic process	metabolic process	0.028639	1.54304
44237	cellular metabolic process	metabolic process	0.03094	1.50948
72593	reactive oxygen species metabolic process	metabolic process	0.053909	1.26834
44093	positive regulation of molecular function	molecular function	0.072626	1.13891
3735	structural constituent of ribosome	structural molecule activity	0.0097252	2.0121
32947	protein complex scaffold	structural molecule activity	0.030587	1.51446
5198	structural molecule activity	structural molecule activity	0.080962	1.09172
