# Supplementary material for: The Avian Transcriptome Response to Malaria Infection
Source: Mol Biol Evol. 2015 Jan 29;32(5):1255–67. doi: 10.1093/molbev/msv016 (PMC4408411; doi:10.1093/molbev/msv016)
Supplement: Supplementary Data [file supp_msv016_Videvall_Supplementary_Tables_S8-9.xlsx]

## Sheet: Supplementary Table S8
Supplementary Table S8. Significantly differentially expressed genes present in both the avian and human response to malaria.
Gene Name	Ensembl Gene ID	FC in Siskin	FC in Human	Gene Description
ABHD14B	ENSTGUG00000006384	+	-	abhydrolase domain containing 14B
ACOT7	ENSTGUG00000002611	+	+	acyl-CoA thioesterase 7
AMD1	ENSTGUG00000012045	+	-	adenosylmethionine decarboxylase 1
ANKRD46	ENSTGUG00000012064	+	-	ankyrin repeat domain 46
ASMTL	ENSTGUG00000010718	+	-	acetylserotonin O-methyltransferase-like
ATM	ENSTGUG00000012622	+	-	ataxia telangiectasia mutated
ATP5G2	ENSTGUG00000003449	+	-	ATP synthase, H+ transporting, mitochondrial Fo complex, subunit C2 (subunit 9)
AZIN1	ENSTGUG00000012128	+	+	antizyme inhibitor 1
C1ORF50	ENSTGUG00000017254	+	-	uncharacterized LOC100189996 (LOC100189996), mRNA
CAST	ENSTGUG00000006246	+	+	calpastatin
CCDC25	ENSTGUG00000014765	+	-	coiled-coil domain containing 25 (CCDC25), mRNA
CDKAL1	ENSTGUG00000006350	+	-	CDK5 regulatory subunit associated protein 1-like 1
CMTM6	ENSTGUG00000003693	+	+	CKLF-like MARVEL transmembrane domain containing 6
CNOT2	ENSTGUG00000007018	+	-	CCR4-NOT transcription complex, subunit 2
COMMD6	ENSTGUG00000012533	+	-	COMM domain containing 6
COX6C	ENSTGUG00000012043	+	-	cytochrome c oxidase subunit VIc (COX6C), nuclear gene encoding mitochondrial protein, mRNA
DDX27	ENSTGUG00000005649	+	-	DEAD (Asp-Glu-Ala-Asp) box polypeptide 27
DDX31	ENSTGUG00000005142	+	-	DEAD (Asp-Glu-Ala-Asp) box polypeptide 31
DRAM1	ENSTGUG00000011306	+	+	DNA-damage regulated autophagy modulator 1
EIF3I	ENSTGUG00000001395	+	-	eukaryotic translation initiation factor 3, subunit I (EIF3I), mRNA
ERGIC1	ENSTGUG00000000300	+	+	endoplasmic reticulum-golgi intermediate compartment (ERGIC) 1
ERO1L	ENSTGUG00000013108	+	+	ERO1-like (S. cerevisiae)
ESD	ENSTGUG00000012256	+	-	esterase D
FAM107B	ENSTGUG00000002322	+	-	family with sequence similarity 107, member B
FHIT	ENSTGUG00000009270	+	-	fragile histidine triad
GPN2	ENSTGUG00000000990	+	-	GPN-loop GTPase 2
HADHA	ENSTGUG00000014477	+	-	hydroxyacyl-CoA dehydrogenase/3-ketoacyl-CoA thiolase/enoyl-CoA hydratase (trifunctional protein), alpha subunit
HEATR1	ENSTGUG00000010404	+	-	HEAT repeat containing 1
HELB	ENSTGUG00000006632	+	-	helicase (DNA) B
IKZF1	ENSTGUG00000007910	+	-	IKAROS family zinc finger 1 (Ikaros)
ITM2B	ENSTGUG00000012223	+	+	integral membrane protein 2B
KLHDC2	ENSTGUG00000013199	+	-	kelch domain containing 2
KLHDC3	ENSTGUG00000004902	+	-	kelch domain containing 3
LGALS2	ENSTGUG00000010581	+	-	lectin, galactoside-binding, soluble, 2
LGALS8	ENSTGUG00000010394	+	+	lectin, galactoside-binding, soluble, 8
LPCAT3	ENSTGUG00000013269	+	+	lysophosphatidylcholine acyltransferase 3
LYPLAL1	ENSTGUG00000002820	+	-	lysophospholipase-like 1
ME2	ENSTGUG00000015853	+	+	malic enzyme 2, NAD(+)-dependent, mitochondrial
METTL9	ENSTGUG00000008956	+	+	methyltransferase like 9
MRPL20	ENSTGUG00000003113	+	-	mitochondrial ribosomal protein L20
MRPL21	ENSTGUG00000006693	+	-	mitochondrial ribosomal protein L21
MRPL33	ENSTGUG00000002538	+	-	mitochondrial ribosomal protein L33 (MRPL33), nuclear gene encoding mitochondrial protein, mRNA
MRPL43	ENSTGUG00000010071	+	-	mitochondrial ribosomal protein L43
MRRF	ENSTGUG00000006813	+	-	mitochondrial ribosome recycling factor (MRRF), nuclear gene encoding mitochondrial protein, mRNA
MRTO4	ENSTGUG00000016935	+	-	mRNA turnover 4 homolog (S. cerevisiae)
MYD88	ENSTGUG00000000420	+	+	myeloid differentiation primary response 88
NARS	ENSTGUG00000017495	+	-	asparaginyl-tRNA synthetase
NDUFA12	ENSTGUG00000008344	+	-	NADH-ubiquinone oxidoreductase-like (LOC100190378), mRNA
NHP2	ENSTGUG00000000368	+	-	NHP2 ribonucleoprotein
NPAT	ENSTGUG00000012634	+	-	nuclear protein, ataxia-telangiectasia locus
NPTN	ENSTGUG00000004094	+	+	neuroplastin
NT5C2	ENSTGUG00000010251	+	+	5'-nucleotidase, cytosolic II
PCSK5	ENSTGUG00000000748	+	-	proprotein convertase subtilisin/kexin type 5
PDCD6	ENSTGUG00000008718	+	-	programmed cell death 6
PDCL3	ENSTGUG00000010036	+	-	phosducin-like 3
PFDN1	ENSTGUG00000001632	+	-	prefoldin 1-like (LOC100190395), mRNA
PHPT1	ENSTGUG00000002467	+	-	phosphohistidine phosphatase 1
PLOD2	ENSTGUG00000008767	+	+	procollagen-lysine, 2-oxoglutarate 5-dioxygenase 2
PPIE	ENSTGUG00000001276	+	-	peptidylprolyl isomerase E (cyclophilin E)
PPP1R2	ENSTGUG00000008999	+	-	protein phosphatase 1, regulatory (inhibitor) subunit 2
PSME3	ENSTGUG00000002797	+	+	proteasome (prosome, macropain) activator subunit 3 (PA28 gamma; Ki)
RAC1	ENSTGUG00000008876	+	+	ras-related C3 botulinum toxin substrate 1 (rho family, small GTP binding protein Rac1)
RIT1	ENSTGUG00000017411	+	+	Ras-like without CAAX 1
RNF126	ENSTGUG00000000628	+	-	ring finger protein 126
RNF14	ENSTGUG00000000171	+	-	ring finger protein 14
SCYL2	ENSTGUG00000008908	+	+	SCY1-like 2 (S. cerevisiae)
SEC24D	ENSTGUG00000001870	+	+	SEC24 family member D
SERPING1	ENSTGUG00000006999	+	+	serpin peptidase inhibitor, clade G (C1 inhibitor), member 1
SH3GLB1	ENSTGUG00000006338	+	+	SH3-domain GRB2-like endophilin B1
SLC22A18	ENSTGUG00000009164	+	+	solute carrier family 22, member 18
SMAP2	ENSTGUG00000017332	+	+	small ArfGAP2
SOCS3	ENSTGUG00000003345	+	+	suppressor of cytokine signaling 3
TMEM41B	ENSTGUG00000008224	+	-	transmembrane protein 41B
TMEM50B	ENSTGUG00000000529	+	-	transmembrane protein 50B-like (LOC100190166), mRNA
TNFAIP8	ENSTGUG00000017552	+	-	tumor necrosis factor, alpha-induced protein 8
TRAF3IP3	ENSTGUG00000001493	+	-	TRAF3 interacting protein 3
TRIM25	ENSTGUG00000009536	+	+	tripartite motif containing 25
TRMT11	ENSTGUG00000011774	+	-	tRNA methyltransferase 11 homolog (S. cerevisiae)
UROS	ENSTGUG00000011481	+	-	uroporphyrinogen III synthase
VIM	ENSTGUG00000001298	+	+	vimentin
ZNF821	ENSTGUG00000008277	+	-	zinc finger protein 821
ADSL	ENSTGUG00000010111	-	-	adenylosuccinate lyase
AFG3L2	ENSTGUG00000009632	-	-	AFG3-like AAA ATPase 2
ALKBH5	ENSTGUG00000007229	-	-	alkB, alkylation repair homolog 5 (E. coli)
ANXA2	ENSTGUG00000005370	-	+	annexin A2
ASXL1	ENSTGUG00000006483	-	-	additional sex combs like 1 (Drosophila)
ASXL2	ENSTGUG00000014522	-	-	additional sex combs like 2 (Drosophila)
AURKA	ENSTGUG00000008457	-	+	aurora kinase A
BCL6	ENSTGUG00000009413	-	+	B-cell CLL/lymphoma 6
CBY1	ENSTGUG00000010375	-	-	chibby homolog 1 (Drosophila)
CYFIP1	ENSTGUG00000010510	-	+	cytoplasmic FMR1 interacting protein 1
DDX47	ENSTGUG00000009385	-	-	DEAD (Asp-Glu-Ala-Asp) box polypeptide 47
ENOPH1	ENSTGUG00000002842	-	-	enolase-phosphatase 1
GGPS1	ENSTGUG00000010261	-	+	geranylgeranyl diphosphate synthase 1
GLA	ENSTGUG00000006566	-	+	galactosidase, alpha
GNPDA2	ENSTGUG00000008441	-	-	glucosamine-6-phosphate deaminase 2
HM13	ENSTGUG00000006687	-	-	histocompatibility (minor) 13
HTATIP2	ENSTGUG00000017027	-	+	HIV-1 Tat interactive protein 2, 30kDa
INO80	ENSTGUG00000010786	-	-	INO80 complex subunit
JMJD8	ENSTGUG00000003582	-	-	jumonji domain containing 8 (JMJD8), mRNA
KIAA0355	ENSTGUG00000009542	-	-	KIAA0355
LY86	ENSTGUG00000002305	-	-	lymphocyte antigen 86
MAML1	ENSTGUG00000001049	-	-	mastermind-like 1 (Drosophila)
MATK	ENSTGUG00000000123	-	-	megakaryocyte-associated tyrosine kinase
MBNL2	ENSTGUG00000011104	-	-	muscleblind-like splicing regulator 2
MPRIP	ENSTGUG00000007423	-	-	myosin phosphatase Rho interacting protein
NFIL3	ENSTGUG00000000417	-	+	nuclear factor, interleukin 3 regulated
NOL11	ENSTGUG00000004491	-	-	nucleolar protein 11
NUPL2	ENSTGUG00000002757	-	-	nucleoporin like 2
P4HTM	ENSTGUG00000009060	-	-	prolyl 4-hydroxylase, transmembrane (endoplasmic reticulum)
PDCD7	ENSTGUG00000009069	-	-	programmed cell death 7
PHF20	ENSTGUG00000003083	-	-	PHD finger protein 20
PHF3	ENSTGUG00000012770	-	-	PHD finger protein 3
PTGR1	ENSTGUG00000001289	-	+	prostaglandin reductase 1
QPCT	ENSTGUG00000008529	-	+	glutaminyl-peptide cyclotransferase
QSER1	ENSTGUG00000004954	-	-	glutamine and serine rich 1
RAB1A	ENSTGUG00000002328	-	+	RAB1A, member RAS oncogene family (RAB1A), mRNA
RABEPK	ENSTGUG00000007274	-	-	Rab9 effector protein with kelch motifs
RARRES1	ENSTGUG00000011202	-	+	retinoic acid receptor responder (tazarotene induced) 1
RBM12B	ENSTGUG00000011860	-	-	RNA binding motif protein 12B
RBM15B	ENSTGUG00000004850	-	-	RNA binding motif protein 15B
RBM18	ENSTGUG00000006802	-	+	RNA binding motif protein 18
REV1	ENSTGUG00000010082	-	-	REV1, polymerase (DNA directed)
RNF146	ENSTGUG00000011768	-	+	ring finger protein 146
RPL13A	ENSTGUG00000017025	-	-	ribosomal protein L13a
RPL23	ENSTGUG00000002167	-	-	ribosomal protein L23
SF3A1	ENSTGUG00000010547	-	-	splicing factor 3a, subunit 1, 120kDa
SLC7A6	ENSTGUG00000006874	-	-	solute carrier family 7 (amino acid transporter light chain, y+L system), member 6
SSH2	ENSTGUG00000006453	-	+	slingshot protein phosphatase 2
STX11	ENSTGUG00000010809	-	+	syntaxin 11
SUPV3L1	ENSTGUG00000003907	-	-	suppressor of var1, 3-like 1 (S. cerevisiae)
TM9SF2	ENSTGUG00000010935	-	+	transmembrane 9 superfamily member 2
TMCO3	ENSTGUG00000009257	-	+	transmembrane and coiled-coil domains 3
TOB1	ENSTGUG00000009238	-	-	transducer of ERBB2, 1
TPX2	ENSTGUG00000006640	-	+	TPX2, microtubule-associated
TRIP12	ENSTGUG00000008316	-	+	thyroid hormone receptor interactor 12
UBE2H	ENSTGUG00000001891	-	+	ubiquitin-conjugating enzyme E2H
USP7	ENSTGUG00000004670	-	-	ubiquitin specific peptidase 7 (herpes virus-associated)
VCPIP1	ENSTGUG00000011305	-	+	valosin containing protein (p97)/p47 complex interacting protein 1
ZNF644	ENSTGUG00000006188	-	-	zinc finger protein 644

## Sheet: Supplementary Table S9
Supplementary Table S9. Significantly differentially expressed genes present in both the avian and mouse response to malaria.
Gene Name	Ensembl Gene ID	FC in Siskin	FC in Mouse	Gene Description
ACOT7	ENSTGUG00000002611	+	+	acyl-CoA thioesterase 7
ACTR3	ENSTGUG00000011659	+	+	ARP3 actin-related protein 3 homolog (yeast)
ARPC1A	ENSTGUG00000007594	+	-	actin related protein 2/3 complex, subunit 1A, 41kDa
ATP5C1	ENSTGUG00000002123	+	+	ATP synthase, H+ transporting, mitochondrial F1 complex, gamma polypeptide 1
B2M	ENSTGUG00000004607	+	+	beta-2 microglobulin-like (LOC100190403), mRNA
BIRC5	ENSTGUG00000005891	+	+	baculoviral IAP repeat containing 5
CHMP1B	ENSTGUG00000015104	+	-	charged multivesicular body protein 1B
DCTN3	ENSTGUG00000001729	+	+	dynactin light chain 3-like (LOC100190486), mRNA
EXTL3	ENSTGUG00000013330	+	-	exostosin-like glycosyltransferase 3
FANCL	ENSTGUG00000006799	+	-	Fanconi anemia, complementation group L
FLOT2	ENSTGUG00000006221	+	+	flotillin 2
GCHFR	ENSTGUG00000006659	+	-	GTP cyclohydrolase I feedback regulator
GMPR	ENSTGUG00000005990	+	-	guanosine monophosphate reductase
HSCB	ENSTGUG00000007878	+	-	HscB mitochondrial iron-sulfur cluster co-chaperone
ITM2B	ENSTGUG00000012223	+	-	integral membrane protein 2B
MAP2K3	ENSTGUG00000007502	+	-	mitogen-activated protein kinase kinase 3
MARVELD1	ENSTGUG00000009603	+	-	MARVEL domain containing 1
MGST3	ENSTGUG00000017321	+	-	microsomal glutathione S-transferase 3 (MGST3), mRNA
MRPL33	ENSTGUG00000002538	+	+	mitochondrial ribosomal protein L33 (MRPL33), nuclear gene encoding mitochondrial protein, mRNA
NCOA4	ENSTGUG00000005818	+	-	nuclear receptor coactivator 4
PSME3	ENSTGUG00000002797	+	-	proteasome (prosome, macropain) activator subunit 3 (PA28 gamma; Ki)
PTBP1	ENSTGUG00000000641	+	+	polypyrimidine tract binding protein 1
RAB43	ENSTGUG00000003980	+	-	RAB43, member RAS oncogene family
RALGPS2	ENSTGUG00000017397	+	-	Ral GEF with PH domain and SH3 binding motif 2
SH3GLB1	ENSTGUG00000006338	+	-	SH3-domain GRB2-like endophilin B1
SOCS3	ENSTGUG00000003345	+	+	suppressor of cytokine signaling 3
SRXN1	ENSTGUG00000006800	+	-	sulfiredoxin 1
STX8	ENSTGUG00000005177	+	+	syntaxin 8
UROD	ENSTGUG00000007828	+	-	uroporphyrinogen decarboxylase
VIM	ENSTGUG00000001298	+	+	vimentin
PPA1	ENSTGUG00000004539	+	+	pyrophosphatase (inorganic) 1
ARHGAP18	ENSTGUG00000011721	+	-	Rho GTPase activating protein 18
EPSTI1	ENSTGUG00000012366	+	+	epithelial stromal interaction 1 (breast)
IRF1	ENSTGUG00000001375	+	+	interferon regulatory factor 1
MRPL23	ENSTGUG00000009338	+	+	mitochondrial ribosomal protein L23
AFG3L2	ENSTGUG00000009632	-	-	AFG3-like AAA ATPase 2
BCL6	ENSTGUG00000009413	-	-	B-cell CLL/lymphoma 6
GADD45G	ENSTGUG00000000433	-	+	growth arrest and DNA-damage-inducible, gamma
H3F3A	ENSTGUG00000008312	-	-	H3 histone, family 3A member (LOC100224650), mRNA
LGALS3	ENSTGUG00000013077	-	+	lectin, galactoside-binding, soluble, 3
LY86	ENSTGUG00000002305	-	-	lymphocyte antigen 86
MCTS1	ENSTGUG00000003338	-	+	malignant T cell amplified sequence 1
MED1	ENSTGUG00000002205	-	-	mediator complex subunit 1
PLCG2	ENSTGUG00000004405	-	-	phospholipase C, gamma 2 (phosphatidylinositol-specific)
PPCS	ENSTGUG00000002212	-	+	phosphopantothenoylcysteine synthetase
RAB19	ENSTGUG00000011673	-	+	RAB19, member RAS oncogene family
RNF11	ENSTGUG00000008656	-	-	ring finger protein 11
RPL23	ENSTGUG00000002167	-	+	ribosomal protein L23
SNX3	ENSTGUG00000012141	-	-	sorting nexin 3
STX11	ENSTGUG00000010809	-	-	syntaxin 11
SUDS3	ENSTGUG00000009199	-	-	suppressor of defective silencing 3 homolog (S. cerevisiae)
ANXA2	ENSTGUG00000005370	-	+	annexin A2
FN1	ENSTGUG00000002978	-	-	fibronectin 1
ISCU	ENSTGUG00000006939	-	-	iron-sulfur cluster assembly enzyme
MBNL2	ENSTGUG00000011104	-	-	muscleblind-like splicing regulator 2
ZDHHC14	ENSTGUG00000011105	-	-	zinc finger, DHHC-type containing 14
