# Supplementary material for: The Avian Transcriptome Response to Malaria Infection
Source: Mol Biol Evol. 2015 Jan 29;32(5):1255–67. doi: 10.1093/molbev/msv016 (PMC4408411; doi:10.1093/molbev/msv016)
Supplement: Supplementary Data [file supp_msv016_Videvall_Supplementary_Table_S10.xlsx]

## Sheet: Supplementary Table S10
Supplementary Table S10. RNA-seq read statistics.
90 bp Reads
Bird ID	Time Point	Total Reads	Total Read Pairs	Uniquely Mapped Reads	% Mapped	Coverage
1	Day 0	34042752	17021376	29888488	0.877969	102.241
1	Day 21	36340594	18170297	31470328	0.865983	107.652
1	Day 31	36156770	18078385	31074758	0.859445	106.298
2	Day 0	33819872	16909936	29040904	0.858693	99.3412
2	Day 21	31313200	15656600	25304178	0.808099	86.5588
2	Day 31	34408678	17204339	28784627	0.836551	98.4645
3	Day 0	31570522	15785261	27922021	0.884433	95.5138
3	Day 21	34696582	17348291	26512224	0.764116	90.6912
3	Day 31	27597214	13798607	23899602	0.866015	81.7542
4	Day 0	27539758	13769879	24474821	0.888709	83.7218
4	Day 21	29207908	14603954	21264451	0.728037	72.74
4	Day 31	35712622	17856311	30412498	0.85159	104.033
		Total	Total	Total	Average	Average
		392406472	196203236	330048900	0.840803	94.0841
65 bp Reads
Bird ID	Time Point	Total Reads	Total Read Pairs	Uniquely Mapped Reads	% Mapped	Coverage
1	Day 0	25602998	12801499	17046702	0.665809	42.1144
1	Day 21	23169658	11584829	16170735	0.697927	39.9503
1	Day 31	26165832	13082916	17690827	0.676104	43.7057
2	Day 0	24974864	12487432	16320776	0.653488	40.321
2	Day 21	28014210	14007105	17397832	0.621036	42.9819
2	Day 31	28236248	14118124	18602135	0.658803	45.9571
3	Day 0	25313518	12656759	16623410	0.656701	41.0686
3	Day 21	28470260	14235130	16265001	0.571298	40.1832
3	Day 31	25124608	12562304	15630741	0.622129	38.6162
4	Day 0	25621344	12810672	17182348	0.670626	42.4495
4	Day 21	26258928	13129464	13920054	0.530107	34.3899
4	Day 31	41226158	20613079	28117409	0.682028	69.4649
		Total	Total	Total	Average	Average
		328178626	164089313	210967970	0.642171	43.4335
Total
		Total	Total	Total	Average	Average
		720585098	360292549	541016870	0.750534	137.518
